# Supplementary material for: Transfer of disulfide bond formation modules via yeast artificial chromosomes promotes the expression of heterologous proteins in Kluyveromyces marxianus
Source: mLife. 2024 Mar 22;3(1):129–42. doi: 10.1002/mlf2.12115 (PMC11139206; doi:10.1002/mlf2.12115)
Supplement: Supplementary file 5 — Supporting information. [file MLF2-3-129-s007.xlsx]

## Sheet: B-P7
Supplementary Table S4 RNA-seq data of B-P7 and B-K5
Geneid	48h_Control_1	48h_Control_2	48h_Control_3	48h_B-P7_1	48h_B-P7_2	48h_B-P7_3	log2(fc)	type	pvalue	fdr	Function
YAC-K5__AmpR	139.886	320.746	160.129	107.309	101.739	114.384	-0.940569	down	0	0	hypothetical protein ZYGM_000090
YAC-K5__HIS3	0	0	0	3.68	3.931	4.781	12.0125	up	4.19132e-53	1.55929e-52	imidazoleglycerol-phosphate dehydratase
YAC-K5__ARS1	0	0.066	0	0.775	1.561	1.22	5.68873	up	1.03524e-25	2.5597e-25	_
YAC-K5__Km809	575.805	670.225	540.968	590.273	818.167	375.791	-0.00223561	down	7.90635e-301	9.30777e-300	protein disulfide-isomerase
YAC-K5__Km225	0.285	0.663	0.332	1.001	0.874	0.91	1.11971	up	0.00455356	0.0057215	PDI a MPD1 like
YAC-K5__Km4358	1.546	1.2	1.654	1.811	2.068	2.942	0.632131	up	0.128126	0.144553	GTP-binding protein YPT1
YAC-K5__Km4421	0.131	0.136	0	0.123	0.124	0	-0.111031	down	0.726563	0.746265	FAD-linked sulfhydryl oxidase ERV2
YAC-K5__Km1526	0.335	0.396	0.279	0.224	0.316	0.087	-0.68521	down	0.00762052	0.00946589	endoplasmic oxidoreductin-1
YAC-K5__TRP1	0	0	0	1.004	1.797	1.195	10.3805	up	3.57787e-18	7.57146e-18	N-(5-phosphoribosyl)anthranilate isomerase
YAC-P7__AmpR	0	0	0	0.518	0.608	0.084	8.6594	up	8.04663e-07	1.22118e-06	hypothetical protein ZYGM_000090
YAC-P7__HIS3	0	0	0	0.112	0.112	0	6.24159	up	0.125	0.141179	imidazoleglycerol-phosphate dehydratase
YAC-P7__ARS1	0	0	0	0.358	0.06	0.232	7.76598	up	3.8147e-06	5.63261e-06	_
YAC-P7__PP40844	0.056	0	0	498.97	540.436	422.264	14.5965	up	0	0	Protein disulfide isomerase, multifunctional protein resident in the endoplasmic reticulum lumen
YAC-P7__PP110160	0.071	0	0	498.888	507.26	525.96	14.3376	up	0	0	Thioredoxin-like
YAC-P7__PP31167	0	0	0	419.292	499.19	502.158	18.8532	up	0	0	hypothetical protein PAS_chr3_1167
YAC-P7__PP30338	0.385	0.133	0	1303.95	1401.2	1332.14	12.9198	up	0	0	Sulfhydryl oxidase
YAC-P7__PP130125	0.442	0	0	4943.46	5287.73	4979.58	15.0609	up	0	0	Member of the protein disulfide isomerase (PDI) family
YAC-P7__PP40991	0	0	0.106	1298.3	1498.58	1456.32	15.2519	up	0	0	Thioredoxin-like
YAC-P7__PP110011	0.05	0	0	595.06	660.212	635.724	15.1228	up	0	0	Thiol oxidase required for oxidative protein folding in the endoplasmic reticulum
Kmarxianus_FIM1_1	2.735	6.283	4.047	4.314	3.337	6.517	0.116903	up	0.132671	0.149584	YJL171C
Kmarxianus_FIM1_2	0.213	0.441	0.414	0	0.268	0.195	-1.20056	down	0.00191396	0.00247141	1-aminocyclopropane-1-carboxylate oxidase
Kmarxianus_FIM1_3	189.177	185.673	209.723	234.171	239.004	222.37	0.250759	up	0.0871466	0.100113	hypothetical protein FIM1_3
Kmarxianus_FIM1_4	34.081	39.393	36.954	29.948	28.823	29.956	-0.315651	down	9.41943e-28	2.42062e-27	purine-cytosine permease FCY2
Kmarxianus_FIM1_5	46.45	47.366	40.938	51.428	43.496	44.197	0.0460111	up	2.59711e-27	6.61877e-27	YKL222C
Kmarxianus_FIM1_6	45.777	56.524	47.997	47.626	44.459	46.756	-0.11439	down	3.37317e-32	9.38847e-32	flocculation protein FLO5
Kmarxianus_FIM1_7	38.479	33.724	32.857	20.233	21.391	23.019	-0.700622	down	3.03588e-64	1.24361e-63	hypothetical protein TPHA 0O00100
Kmarxianus_FIM1_8	52.278	44.718	53.094	53.051	53.794	60.876	0.160232	up	1.62396e-05	2.3397e-05	repressible acid phosphatase
Kmarxianus_FIM1_9	42.518	41.492	45.691	36.632	39.261	40.07	-0.161521	down	3.06635e-36	9.15351e-36	uncharacterized protein C800.11
Kmarxianus_FIM1_10	167.921	147.515	174.598	180.194	198.06	192.736	0.220582	up	0.00210425	0.00270842	dihydroorotate dehydrogenase
Kmarxianus_FIM1_11	35.57	33.077	39.597	38.355	39.268	39.482	0.113513	up	7.50269e-08	1.1891e-07	uncharacterized transporter YLL055W
Kmarxianus_FIM1_12	7188.24	6039.84	5853.04	5160.52	5575.44	5552.59	-0.228288	down	0	0	ribosyldihydronicotinamide dehydrogenase [quinone]
Kmarxianus_FIM1_13	9845.55	8114.36	9091.5	9516.92	10681.4	12298.3	0.264588	up	4.03226e-09	6.62578e-09	hypothetical protein KLMA_10829
Kmarxianus_FIM1_14	5.956	6.567	10.425	6.432	4.889	5.794	-0.423043	down	5.77074e-09	9.45866e-09	hypothetical protein FIM1_14
Kmarxianus_FIM1_15	1639.98	1526.51	1838	2490	3000.34	3315.1	0.815171	up	0	0	hypothetical protein KLMA_10828
Kmarxianus_FIM1_16	251.86	226.181	240.68	277.657	315.957	352.324	0.396312	up	7.40663e-28	1.90618e-27	MFS 1
Kmarxianus_FIM1_17	676.808	578.595	729.986	1259.25	1451.54	1450.73	1.06769	up	0	0	hypothetical protein KLMA_10826
Kmarxianus_FIM1_18	18.884	19.073	16.843	17.349	17.513	19.296	-0.0170005	down	6.9117e-14	1.31756e-13	major facilitator superfamily
Kmarxianus_FIM1_19	19.348	18.613	23.656	20.142	21.228	22.289	0.0470338	up	1.68838e-10	2.90971e-10	ABC1 family protein YPL109C
Kmarxianus_FIM1_20	223.215	187.071	247.588	273	286.889	280.14	0.352626	up	0.000108477	0.000149924	ADP-ribosylation factor-like protein 1
Kmarxianus_FIM1_21	61.345	56.554	71.34	74.071	71.186	80.921	0.257245	up	0.633751	0.656484	hypothetical protein KLMA_10820
Kmarxianus_FIM1_22	23.133	22.156	28.04	37.052	40.921	36.644	0.644344	up	2.03779e-23	4.82406e-23	prephenate dehydrogenase [NADP+]
Kmarxianus_FIM1_23	42.185	37.188	60.915	51.743	52.706	50.185	0.140463	up	0.00333657	0.00423719	ureidoglycolate hydrolase
Kmarxianus_FIM1_24	56.807	54.268	63.195	65.065	67.538	56.12	0.114944	up	4.21209e-05	5.94722e-05	hypothetical protein KLMA_10817
Kmarxianus_FIM1_25	83.672	83.617	100.568	95.053	92.46	99.476	0.0995314	up	5.78455e-06	8.48606e-06	ribonucleases P/MRP protein subunit POP7
Kmarxianus_FIM1_26	62.111	63.722	83.559	65.503	66.688	66.709	-0.074162	down	2.35759e-38	7.28748e-38	peroxisomal membrane protein PEX32
Kmarxianus_FIM1_27	270.893	248.998	326.824	268.133	246.363	222.567	-0.200088	down	5.25742e-171	3.98847e-170	oxidored-like super family
Kmarxianus_FIM1_28	677.341	787.827	731.189	731.597	701.626	641.4	-0.0822633	down	0	0	heat shock protein -like protein SSE1
Kmarxianus_FIM1_29	59.683	60.954	62.007	74.188	77.269	73.736	0.302123	up	0.285129	0.310106	nuclear protein localization protein 4
Kmarxianus_FIM1_30	44.888	42.828	45.551	74.393	70.629	75.214	0.724718	up	1.01157e-28	2.64771e-28	translocation protein SEC66
Kmarxianus_FIM1_31	34.287	30.337	36.715	39.452	39.036	35.794	0.173404	up	9.59771e-05	0.000133034	YPL105C
Kmarxianus_FIM1_32	203.575	156.601	190.808	279.906	280.223	280.751	0.609887	up	1.32113e-44	4.46096e-44	proteasome maturation factor UMP1
Kmarxianus_FIM1_33	6.477	5.834	6.773	10.486	9.529	8.219	0.564996	up	0.00112827	0.00147769	COMPASS component SWD3
Kmarxianus_FIM1_34	25.256	25.545	27.703	32.106	33.156	33.921	0.337315	up	0.0413298	0.0486995	aspS bact
Kmarxianus_FIM1_35	61.58	59.749	75.499	79.974	79.148	72.362	0.233974	up	0.31367	0.339522	hypothetical protein KLMA_10806
Kmarxianus_FIM1_36	121.179	112.365	115.84	89.438	88.985	83.494	-0.4157	down	1.07217e-216	9.69594e-216	uncharacterized abhydrolase domain-containing protein YGR015C
Kmarxianus_FIM1_37	10.599	9.142	11.485	11.432	13.103	11.983	0.22584	up	0.500757	0.526863	3-methyl-2-oxobutanoate hydroxymethyltransferase
Kmarxianus_FIM1_38	7.471	7.733	7.414	8.05	8.441	8.488	0.143226	up	0.0588827	0.0685479	N-acyl-phosphatidylethanolamine-hydrolyzing phospholipase D
Kmarxianus_FIM1_39	21.554	22.311	22.482	20.151	17.871	20.704	-0.176023	down	6.69823e-26	1.66168e-25	elongator complex protein 4
Kmarxianus_FIM1_40	51.488	42.844	46.898	60.545	66.977	69.675	0.481582	up	4.73847e-12	8.52892e-12	autophagy-related protein 21
Kmarxianus_FIM1_41	107.919	102.651	122.535	150.061	172.557	159.966	0.534799	up	8.59296e-19	1.83929e-18	mitochondrial protein FMP14
Kmarxianus_FIM1_42	94.081	84.958	93.488	137.494	152.495	136.351	0.6456	up	2.7095e-23	6.39971e-23	protein MGR2
Kmarxianus_FIM1_43	19.406	18.591	23.166	33.617	37.744	39.71	0.860719	up	1.67332e-54	6.32426e-54	tyrosyl-tRNA synthetase
Kmarxianus_FIM1_44	30.815	18.227	25.258	44.013	51.948	46.566	0.939773	up	4.34122e-14	8.32161e-14	hypothetical protein FIM1_44
Kmarxianus_FIM1_45	44.79	39.277	49.49	70.993	75.227	73.993	0.721431	up	4.90424e-49	1.74979e-48	peptide-N(4)-(N-acetyl-beta-glucosaminyl) asparagine amidase
Kmarxianus_FIM1_46	30.648	29.593	37.894	52.05	61.81	60.328	0.827786	up	2.3619e-72	1.04447e-71	medium-chain fatty acid ethyl ester synthase/esterase 2
Kmarxianus_FIM1_47	20.946	21.089	19.139	24.638	25.025	26.501	0.316177	up	0.283187	0.308315	transmembrane GTPase FZO1
Kmarxianus_FIM1_48	42.453	35.863	34.816	59.236	57.038	63.671	0.669535	up	2.9518e-22	6.79395e-22	translocation protein SEC62
Kmarxianus_FIM1_49	253.011	222.117	202.981	155.424	163.239	189.482	-0.416275	down	0	0	nucleolar GTP-binding protein 1
Kmarxianus_FIM1_50	35.006	35.065	40.059	48.285	49.187	51.215	0.433061	up	8.94606e-09	1.45673e-08	putative transporter YBR180W
Kmarxianus_FIM1_51	81.873	76.504	109.828	78.004	72.096	81.561	-0.211318	down	2.99807e-104	1.6583e-103	sulfite efflux pump SSU1
Kmarxianus_FIM1_52	67.449	57.074	68.35	80.076	83.046	79.38	0.330341	up	0.050996	0.0596589	glutathione reductase
Kmarxianus_FIM1_53	1678.84	1464.87	1550.74	1380.32	1446.42	1452.43	-0.133628	down	0	0	40S ribosomal protein S6
Kmarxianus_FIM1_54	66.139	79.975	88.559	88.119	72.981	77.382	0.0232282	up	2.49471e-37	7.58131e-37	Transcription factor SMP1
Kmarxianus_FIM1_55	140.429	141.371	200.842	111.715	91.488	93.564	-0.701617	down	0	0	sorbose reductase SOU1
Kmarxianus_FIM1_56	882.414	829.402	932.053	1255.29	1045.23	1121.76	0.372309	up	1.22827e-35	3.63955e-35	alkaline ceramidase YDC1
Kmarxianus_FIM1_57	29.347	30.872	32.256	36.656	34.535	39.204	0.255532	up	0.577924	0.603437	low specificity L-threonine aldolase
Kmarxianus_FIM1_58	41.217	39.94	34.772	31.893	34.386	39.057	-0.138239	down	1.17893e-45	4.05147e-45	hypothetical protein KMAR_10751
Kmarxianus_FIM1_59	15.928	18.084	15.163	19.331	20.6	17.615	0.226778	up	0.00852321	0.0105521	protein SEC16
Kmarxianus_FIM1_60	44.892	37.555	49.339	74.997	78.641	68.298	0.751933	up	3.86329e-43	1.28049e-42	protein MBA1
Kmarxianus_FIM1_61	27.779	26.869	39.44	46.313	44.435	44.35	0.52191	up	1.15576e-24	2.80461e-24	vacuolar protein-sorting protein BRO1
Kmarxianus_FIM1_62	14.667	12.775	16.49	17.827	16.379	16.607	0.209912	up	0.219943	0.242541	tRNA-splicing endonuclease subunit SEN54
Kmarxianus_FIM1_63	13.703	12.745	18.077	13.03	15.373	11.244	-0.167392	down	1.21888e-05	1.76435e-05	protein PCH2
Kmarxianus_FIM1_64	56.598	49.31	54.49	52.962	55.035	59.354	0.0612199	up	4.21795e-10	7.1815e-10	UPF0016 membrane protein YBR187W
Kmarxianus_FIM1_65	24.105	18.05	21.546	24.036	23.483	23.184	0.150449	up	0.155496	0.174006	hypothetical protein FIM1_65
Kmarxianus_FIM1_66	25.126	25.115	27.196	30.84	32.949	32.724	0.317689	up	0.0276425	0.0330634	DUF3535
Kmarxianus_FIM1_67	30.033	28.173	28.867	21.175	25.505	24.427	-0.292223	down	2.37895e-42	7.81568e-42	homocitrate synthase
Kmarxianus_FIM1_68	937.37	780.199	699.193	817.634	879.945	794.076	0.0440289	up	1.4103e-109	8.04761e-109	40S ribosomal protein S9
Kmarxianus_FIM1_69	1643.98	1443.25	1395.64	1294.59	1495.79	1407.54	-0.0947482	down	0	0	60S ribosomal protein L21-A
Kmarxianus_FIM1_70	20.042	18.819	20.632	20.463	20.07	22.094	0.0740612	up	4.4183e-05	6.23331e-05	mitochondrial carrier protein RIM2
Kmarxianus_FIM1_71	37.346	30.392	34.837	41.569	45.463	47.905	0.395597	up	0.0137281	0.0167655	mediator of RNA polymerase II transcription subunit 8
Kmarxianus_FIM1_72	54.647	46.431	57.66	64.027	62.983	61.757	0.249955	up	0.633027	0.655864	hypothetical protein KLMA_10766
Kmarxianus_FIM1_73	854.94	861.676	735.047	663.405	710.227	782.693	-0.185186	down	0	0	ATP synthase subunit 4
Kmarxianus_FIM1_74	12.011	9.325	12.229	12.982	12.207	15.278	0.269766	up	0.946852	0.952135	chromatin assembly factor 1 subunit p50
Kmarxianus_FIM1_75	355.24	276.646	281.674	519.631	546.733	542.974	0.816894	up	0	0	glucose-6-phosphate isomerase
Kmarxianus_FIM1_76	10.91	9.311	10.274	18.119	11.564	12.759	0.47688	up	0.0698391	0.0807452	hypothetical protein KMAR_10733
Kmarxianus_FIM1_77	11.513	12.518	17.161	26.027	23.017	22.088	0.78809	up	3.7175e-17	7.65618e-17	phosphatidylinositol N-acetylglucosaminyltransferase GPI2 subunit
Kmarxianus_FIM1_78	22.412	22.626	22.32	37.166	32.766	32.884	0.610121	up	1.93111e-30	5.20573e-30	transcription initiation factor TFIID subunit 5
Kmarxianus_FIM1_79	41.427	40.977	37.492	27.663	30.574	33.94	-0.379294	down	4.09934e-153	2.86461e-152	glycolytic genes transcriptional activator GCR1
Kmarxianus_FIM1_80	12.061	12.817	10.556	10.589	11.044	11.234	-0.108485	down	2.50191e-15	4.94237e-15	putative 26S protease subunit YTA6
Kmarxianus_FIM1_81	35.954	41.318	38.529	53.382	52.332	54.482	0.46818	up	8.10596e-17	1.66026e-16	Deubiquitinating enzyme UBP16
Kmarxianus_FIM1_82	75.44	70.768	85.693	85.606	85.356	92.177	0.182314	up	1.86783e-06	2.79027e-06	bud emergence protein 1
Kmarxianus_FIM1_83	182.332	176.976	201.84	182.883	190.096	194.391	0.0159085	up	1.18754e-29	3.16213e-29	uncharacterized protein YPL071C
Kmarxianus_FIM1_84	30.317	32.329	38.922	47.933	43.909	44.984	0.429885	up	9.97455e-08	1.57418e-07	protein MUK1
Kmarxianus_FIM1_85	23.196	21.907	26.575	39.675	39.081	39.273	0.719515	up	8.60654e-24	2.05511e-23	geranylgeranyl pyrophosphate synthetase
Kmarxianus_FIM1_86	192.395	176.703	177.962	232.586	263.655	237.778	0.424116	up	3.52391e-11	6.18518e-11	degradation in the endoplasmic reticulum protein 1
Kmarxianus_FIM1_87	69.831	58.238	61.012	54.856	52.859	56.254	-0.205578	down	2.62738e-50	9.4778e-50	hypothetical protein KLMA_10750
Kmarxianus_FIM1_88	231.11	220.195	259.426	221.478	221.482	205.38	-0.132552	down	5.19811e-93	2.70085e-92	uncharacterized protein YPL067C
Kmarxianus_FIM1_89	476.981	441.864	386.646	458.734	419.129	466.095	0.0418954	up	1.35888e-22	3.15683e-22	hypothetical protein FIM1_89
Kmarxianus_FIM1_90	11.471	11.974	13.987	17.318	17.351	16.315	0.445742	up	1.52018e-05	2.19139e-05	DNA replication licensing factor CDC47
Kmarxianus_FIM1_91	48.967	42.008	43.204	36.232	42.516	38.891	-0.189788	down	2.5682e-41	8.31721e-41	adenosine deaminase
Kmarxianus_FIM1_92	12.876	14.354	13.678	17.485	15.429	14.322	0.20749	up	0.444294	0.472017	protein RGL1
Kmarxianus_FIM1_93	14.596	12.591	14.195	25.409	25.919	24.597	0.875524	up	2.73449e-13	5.112e-13	protein RGL1
Kmarxianus_FIM1_94	17.258	16.012	17.56	23.376	22.253	21.622	0.403855	up	0.044471	0.0522477	vacuolar protein sorting-associated protein 28
Kmarxianus_FIM1_95	88.912	84.833	89.044	117.723	113.131	121.099	0.421474	up	2.37256e-13	4.44973e-13	mitochondrial import inner membrane translocase subunit TIM50
Kmarxianus_FIM1_96	276.93	322.684	206.366	192.882	180.336	177.106	-0.55046	down	0	0	F-box protein COS111
Kmarxianus_FIM1_97	1261.15	1503.38	1295.11	1623.78	1502.44	1535.93	0.199644	up	3.73075e-59	1.47064e-58	magnesium-activated aldehyde dehydrogenase
Kmarxianus_FIM1_98	11.81	7.764	11.081	10.471	12.505	10.056	0.107732	up	0.0212158	0.025605	putative peroxisomal lipase YBR204C
Kmarxianus_FIM1_99	4.883	4.595	6.13	5.409	5.658	5.54	0.0894891	up	0.0669159	0.0775026	esterase_lipase super family
Kmarxianus_FIM1_100	17.936	20.982	19.282	37.769	36.011	29.225	0.823591	up	3.74655e-40	1.19119e-39	putative mannosyltransferase KTR3
Kmarxianus_FIM1_101	74.51	77.916	71.256	77.93	76.504	84.339	0.0941893	up	3.06017e-29	8.09081e-29	PH domain-containing protein YHR131C
Kmarxianus_FIM1_102	18.409	14.084	20.549	28.508	26.194	25.582	0.59795	up	0.000546288	0.000726762	hypothetical protein FIM1_102
Kmarxianus_FIM1_103	10.099	7.952	9.267	15.089	14.871	16.002	0.750525	up	1.75823e-20	3.91409e-20	UPF0652 protein
Kmarxianus_FIM1_104	4.99	6.267	7.609	9.853	8.919	9.114	0.563678	up	0.000222231	0.000302107	actin-like protein
Kmarxianus_FIM1_105	130.246	109.109	104.487	80.858	88.302	85.086	-0.435516	down	8.17357e-137	5.27447e-136	uracil phosphoribosyltransferase
Kmarxianus_FIM1_106	156.509	126.23	139.687	230.715	237.679	251.983	0.770049	up	2.23705e-50	8.07532e-50	sm_like super family
Kmarxianus_FIM1_107	9.786	10.021	12.034	22.982	23.346	19.7	1.05212	up	2.52536e-28	6.55742e-28	cell polarity protein alp11
Kmarxianus_FIM1_108	98.747	99.418	102.626	176.394	207.131	203.381	0.964361	up	5.9853e-70	2.57916e-69	mitochondrial import inner membrane translocase subunit TIM9
Kmarxianus_FIM1_109	4054.73	4953.14	4294.15	3435.69	3461.04	3597.12	-0.342102	down	0	0	orotidine 5'-phosphate decarboxylase
Kmarxianus_FIM1_110	52.765	58.595	59.894	67.519	69.988	71.32	0.286166	up	0.734222	0.753836	mito carr super family
Kmarxianus_FIM1_111	44.498	38.272	43.058	48.243	52.268	51.346	0.271255	up	0.660602	0.68227	ARF guanine-nucleotide exchange factor 2
Kmarxianus_FIM1_112	7.653	7.431	10.037	10.22	11.189	9.153	0.282814	up	0.882187	0.894509	peptidyl-prolyl cis-trans isomerase CYP7
Kmarxianus_FIM1_113	7.404	6.076	7.185	8.342	9.072	9.494	0.380797	up	0.0136094	0.0166246	regulator of V-ATPase in vacuolar membrane protein 1
Kmarxianus_FIM1_114	201.366	184.357	204.449	290.498	302.881	319.764	0.629703	up	2.39601e-40	7.63656e-40	mitochondrial protein PET191
Kmarxianus_FIM1_115	20.382	17.99	22.271	18.46	16.792	18.59	-0.1716	down	1.2569e-48	4.45714e-48	DNA repair and recombination protein RAD26
Kmarxianus_FIM1_116	23.273	22.871	26.243	26.118	25.75	26.128	0.107665	up	4.3141e-07	6.63229e-07	YEL023C
Kmarxianus_FIM1_117	1231.15	1076.87	1195.47	997.802	1140.14	1189.12	-0.0745398	down	0	0	cytochrome b-c1 complex subunit Rieske
Kmarxianus_FIM1_118	23.991	25.569	26.527	25.635	23.746	23.885	-0.0545039	down	2.88494e-28	7.47623e-28	putative E3 ubiquitin-protein ligase HUL4
Kmarxianus_FIM1_119	849.155	736.46	651.649	479.936	511.856	518.688	-0.566727	down	0	0	13 kDa ribonucleoprotein-associated protein
Kmarxianus_FIM1_120	8.434	10.85	9.761	14.574	13.795	12.678	0.498943	up	2.02011e-06	3.01172e-06	protein GEF1
Kmarxianus_FIM1_121	32.71	26.027	25.143	20.216	22.409	25.532	-0.299453	down	6.31401e-120	3.85553e-119	nucleolar pre-ribosomal-associated protein 2
Kmarxianus_FIM1_122	22.279	22.796	26.212	38.919	38.611	37.718	0.693008	up	2.98029e-46	1.02893e-45	nucleoporin NUP85
Kmarxianus_FIM1_123	93.675	95.775	122.717	195.75	234.637	226.075	1.07239	up	3.36758e-185	2.71223e-184	v-type proton ATPase subunit c
Kmarxianus_FIM1_124	9.045	10.787	12.926	9.153	8.6	6.943	-0.407527	down	2.02191e-22	4.68047e-22	DNA polymerase delta subunit 3
Kmarxianus_FIM1_125	294.505	351.315	370.716	220.363	235.819	225.647	-0.576177	down	0	0	sorbose reductase homolog SOU2
Kmarxianus_FIM1_126	19.602	19.086	17.738	29.039	31.365	27.761	0.643818	up	5.22729e-13	9.69245e-13	putative pyridoxal kinase BUD16
Kmarxianus_FIM1_127	67.417	66.343	86.649	117.206	129.906	129.374	0.772405	up	5.43101e-42	1.76762e-41	vacuolar protein sorting-associated protein 55
Kmarxianus_FIM1_128	540.512	641.555	605.127	641.331	603.996	616.428	0.0589669	up	4.85367e-223	4.44311e-222	heat shock protein SSC1
Kmarxianus_FIM1_129	10.317	12.341	11.077	11.089	9.567	9.841	-0.145565	down	7.26394e-15	1.41568e-14	protein TAH11
Kmarxianus_FIM1_130	45.319	47.386	47.09	69.636	67.513	74.52	0.598487	up	1.76464e-84	8.61232e-84	putative cation-transporting ATPase 1
Kmarxianus_FIM1_131	17.03	17.483	15.951	22.394	22	24.223	0.443289	up	3.61988e-07	5.58805e-07	DNA replication licensing factor MCM3
Kmarxianus_FIM1_132	1533.44	1419.26	1313.68	968.189	925.438	1144.36	-0.489897	down	0	0	eukaryotic translation initiation factor 5A-2
Kmarxianus_FIM1_133	29.458	32.25	28.499	31.619	27.81	29.041	-0.0280501	down	6.6306e-17	1.36021e-16	mannan polymerase II complex ANP1 subunit
Kmarxianus_FIM1_134	67.115	62.742	62.989	80.683	84.651	90.854	0.409748	up	3.67726e-07	5.66992e-07	UV excision repair protein RAD23
Kmarxianus_FIM1_135	29.149	32.143	38.737	52.637	50.656	48.893	0.605402	up	2.04305e-13	3.83862e-13	enolase-phosphatase E1
Kmarxianus_FIM1_136	33.534	31.403	34.029	40.999	39.97	42.454	0.318598	up	0.222536	0.245193	uncharacterized aminotransferase C1771.03c
Kmarxianus_FIM1_137	117.079	131.153	143.585	143.212	128.599	127.345	0.0267725	up	6.11861e-48	2.145e-47	protein SIP5
Kmarxianus_FIM1_138	2138.69	1991.52	2098.24	1449.66	1780.55	1643.11	-0.353969	down	0	0	60S acidic ribosomal protein P1-alpha
Kmarxianus_FIM1_139	2520.58	2120.14	2134.78	1571.73	1707.98	1741.62	-0.432258	down	0	0	ribosomal_L13e super family
Kmarxianus_FIM1_140	2264.33	1955.01	1964.96	1999.47	2075.5	2078.73	-0.00715479	down	1.72783e-294	2.00697e-293	40S ribosomal protein S16
Kmarxianus_FIM1_141	12.368	11.862	12.639	18.142	21.109	19.271	0.666527	up	7.33113e-12	1.31097e-11	hypothetical protein KLMA_10699
Kmarxianus_FIM1_142	137.852	132.206	146.022	194.722	209.215	200.069	0.537699	up	1.24643e-59	4.94691e-59	ATP-dependent RNA helicase SUB2
Kmarxianus_FIM1_143	43.274	47.831	41.844	31.359	32.139	31.722	-0.481523	down	2.10339e-133	1.33915e-132	hypothetical protein KLMA_10697
Kmarxianus_FIM1_144	9.175	8.49	9.247	10.858	11.199	10.833	0.28937	up	0.867254	0.880734	GAL4
Kmarxianus_FIM1_145	112.823	126.868	113.338	94.122	100.015	94.137	-0.292343	down	2.78156e-230	2.6056e-229	external NADH-ubiquinone oxidoreductase 1
Kmarxianus_FIM1_146	58.65	58.319	66.568	78.319	84.571	80.524	0.407335	up	3.61603e-05	5.12361e-05	casein kinase II subunit beta'
Kmarxianus_FIM1_147	13.828	12.93	15.23	15.378	14.286	14.558	0.074782	up	2.65406e-07	4.12266e-07	protein HIR2
Kmarxianus_FIM1_148	27.108	22.448	24.821	26.777	24.607	25.771	0.052901	up	2.48571e-07	3.8646e-07	tryptophanyl-tRNA synthetase
Kmarxianus_FIM1_149	3.228	5.164	6.25	7.496	7.273	7.839	0.626617	up	0.000120494	0.000165917	cytochrome c mitochondrial import factor CYC2
Kmarxianus_FIM1_150	14.192	15.017	16.562	18.623	17.641	18.792	0.26645	up	0.890822	0.901708	probable cytosolic iron-sulfur protein assembly protein 1
Kmarxianus_FIM1_151	88.413	85.186	93.226	129.692	124.763	135.922	0.548969	up	3.66637e-28	9.45909e-28	syntaxin PEP12
Kmarxianus_FIM1_152	35.217	29.595	30.081	46.366	42.844	40.45	0.450348	up	5.80533e-05	8.14179e-05	protein BIG1
Kmarxianus_FIM1_153	15.968	13.651	15.784	17.432	18.621	20.072	0.305838	up	0.486508	0.513422	mitochondrial translation factor ATP22
Kmarxianus_FIM1_154	38.385	48.906	42.691	42.133	42.39	35.392	-0.116297	down	8.03281e-85	3.93142e-84	serine/threonine-protein kinase KIC1
Kmarxianus_FIM1_155	163.842	205.563	169.403	131.007	131.949	123.423	-0.479751	down	0	0	protein SBE2
Kmarxianus_FIM1_156	59.997	71.428	69.913	58.532	61.182	63.416	-0.136749	down	4.47439e-41	1.44368e-40	vacuolar integral membrane protein YDR352W
Kmarxianus_FIM1_157	156.875	210.021	174.85	239.243	258.947	218.986	0.404709	up	5.66884e-14	1.08261e-13	NAD(P)H-dependent D-xylose reductase
Kmarxianus_FIM1_158	69.902	88.628	81.853	101.122	95.522	97.138	0.289408	up	0.657875	0.679588	thioredoxin reductase
Kmarxianus_FIM1_159	56.244	53.917	66.731	79.801	76.704	75.178	0.389278	up	1.39103e-05	2.0091e-05	cell division control protein 12
Kmarxianus_FIM1_160	69.633	60.59	75.594	89.325	95.106	86.932	0.398857	up	1.86011e-08	3.00642e-08	cell division control protein 3
Kmarxianus_FIM1_161	7.085	7.647	7.347	8.056	7.325	8.846	0.133924	up	0.00172326	0.00223289	putative copper-transporting ATPase 3
Kmarxianus_FIM1_162	59.29	58.182	62.037	71.901	71.88	76.14	0.292925	up	0.261908	0.285981	bile pigment transporter 1
Kmarxianus_FIM1_163	36.918	33.975	42.252	37.219	38.887	38.268	0.0155859	up	5.99012e-15	1.17048e-14	protein MET17
Kmarxianus_FIM1_164	134.6	123.502	129.213	100.309	103.855	110.266	-0.300766	down	1.46411e-192	1.21668e-191	zinc finger
Kmarxianus_FIM1_165	45.355	45.291	64.136	79.773	85.132	82.108	0.674339	up	5.59505e-14	1.06891e-13	cytochrome c oxidase assembly protein COX19
Kmarxianus_FIM1_166	121.194	112.264	145.386	119.842	121.365	139.814	0.00826655	up	3.38429e-25	8.27394e-25	epsin-4
Kmarxianus_FIM1_167	308.518	276.53	274.249	304.094	289.757	309.645	0.0723611	up	6.27716e-27	1.58659e-26	glutathione peroxidase 2
Kmarxianus_FIM1_168	11.702	9.736	11.168	16.197	18.379	17.778	0.683112	up	2.53386e-14	4.88185e-14	pre-mRNA-splicing factor 19
Kmarxianus_FIM1_169	101.29	84.459	90.539	104.9	105.749	113.28	0.229502	up	0.00672276	0.00837261	YHL029C
Kmarxianus_FIM1_170	179.948	133.209	146.52	196.186	214.056	209.363	0.430726	up	2.67712e-27	6.81936e-27	aspartyl-tRNA synthetase
Kmarxianus_FIM1_171	17.051	14.189	20.093	31.965	32.668	29.922	0.881229	up	2.83938e-17	5.86617e-17	54S ribosomal protein L25
Kmarxianus_FIM1_172	8.912	11.558	14.409	24.958	26.455	23.532	1.10341	up	2.73035e-35	8.0403e-35	pre-mRNA-splicing factor 38
Kmarxianus_FIM1_173	24.367	21.949	30.172	35.218	37.051	34.992	0.487804	up	0.00115807	0.00151482	small nuclear ribonucleoprotein Sm D1
Kmarxianus_FIM1_174	25.561	21.167	27.343	44.057	46.787	44.61	0.870796	up	1.71213e-27	4.37549e-27	peroxisomal membrane protein 2
Kmarxianus_FIM1_175	19.451	18.863	20.071	33.777	38.852	33.283	0.859163	up	8.91547e-15	1.73238e-14	hypothetical protein FIM1_175
Kmarxianus_FIM1_176	21.71	20.138	25.711	23.972	21.286	24.944	0.0553617	up	1.04687e-06	1.57876e-06	smg4 UPF3 super family
Kmarxianus_FIM1_177	200.598	155.821	181.915	254.043	313.074	296.542	0.681957	up	1.0824e-67	4.57002e-67	nucleoside diphosphate kinase
Kmarxianus_FIM1_178	11.713	10.639	11.458	14.208	14.636	14.367	0.353921	up	0.192178	0.213046	nuclear mRNA export protein THP1
Kmarxianus_FIM1_179	79.153	70.731	65.523	79.063	72.794	85.045	0.137223	up	2.24653e-07	3.50003e-07	serine/threonine-protein phosphatase PP1-1
Kmarxianus_FIM1_180	72.172	70.266	68.321	85.94	84.335	92.949	0.320693	up	0.147381	0.16542	SCO
Kmarxianus_FIM1_181	254.741	218.79	211.457	275.344	302.955	300.038	0.358694	up	2.4198e-08	3.89898e-08	uncharacterized GTP-binding protein OLA1
Kmarxianus_FIM1_182	14.821	12.685	13.628	22.676	26.677	22.883	0.812341	up	6.29158e-57	2.4342e-56	chitin synthase 2
Kmarxianus_FIM1_183	5.503	5.936	5.34	6.515	5.851	6.506	0.169562	up	0.180535	0.200778	putative hydrolase HI0588
Kmarxianus_FIM1_184	33.54	35.885	33.244	35.941	33.964	34.729	0.0273503	up	1.95676e-32	5.46658e-32	chitin synthase 3
Kmarxianus_FIM1_185	128.713	144.071	123.9	134.546	142.808	154.839	0.123685	up	1.57684e-65	6.52586e-65	ABC PDR domain2
Kmarxianus_FIM1_186	23.75	25.415	25.349	39.176	33.074	32.302	0.488621	up	4.71577e-11	8.24668e-11	uracil permease
Kmarxianus_FIM1_187	57.36	58.57	54.541	43.74	46.902	47.334	-0.305103	down	3.5210665901128e-310	4.29012006212578e-309	protein SNQ2
Kmarxianus_FIM1_188	616.774	578.337	673.22	555.563	553.015	600.15	-0.128827	down	3.34934e-235	3.20641e-234	KLLA0D03410p
Kmarxianus_FIM1_189	13.359	14.778	16.423	18.066	20.314	16.763	0.30741	up	0.642711	0.665502	smr domain-containing protein YPL199C
Kmarxianus_FIM1_190	2.254	1.68	2.42	2.197	2.213	2.47	0.114691	up	0.381705	0.409434	hypothetical protein KLMA_10650
Kmarxianus_FIM1_191	60.602	59.92	58.8	50.679	49.87	47.023	-0.281128	down	1.65032e-119	1.00422e-118	D-lactate dehydrogenase
Kmarxianus_FIM1_192	291.672	359.789	286.343	274.452	249.609	233.356	-0.308198	down	0	0	heat shock transcription factor protein
Kmarxianus_FIM1_193	385.206	456.621	533.503	569.349	486.425	397.252	0.0792825	up	3.19955e-82	1.52592e-81	protein YIG1
Kmarxianus_FIM1_194	49.429	56.811	42.632	45.141	44.203	45.485	-0.142939	down	2.67515e-81	1.27003e-80	AFT super family
Kmarxianus_FIM1_195	59.912	61.793	58.889	80.309	84.13	70.989	0.38253	up	0.0321044	0.038182	hypothetical protein KMAR_10624
Kmarxianus_FIM1_196	76.567	75.569	88.832	121.421	136.863	113.557	0.625838	up	3.74262e-27	9.48724e-27	39S ribosomal protein L12
Kmarxianus_FIM1_197	112.093	99.358	126.048	193.561	183.06	196.756	0.764596	up	8.66487e-154	6.06309e-153	cAMP-dependent protein kinase type 2
Kmarxianus_FIM1_198	200.564	218.498	170.779	133.597	128.476	138.89	-0.556854	down	0	0	Conserved casein kinase HRR25
Kmarxianus_FIM1_199	23.052	31.097	26.745	28.096	26.014	26.821	0.000659697	up	2.78429e-11	4.90512e-11	NADH pyrophosphatase
Kmarxianus_FIM1_200	15.799	14.285	16.764	17.618	17.994	18.456	0.206775	up	0.0135842	0.0166015	putative ATP-dependent RNA helicase YLR419W
Kmarxianus_FIM1_201	25.33	23.456	24.591	30.033	31.067	32.029	0.34389	up	0.138187	0.155468	cell division control protein 73
Kmarxianus_FIM1_202	189.476	177.567	273.512	150.236	169.821	148.913	-0.449824	down	3.00135e-216	2.70483e-215	hypothetical protein KLMA_10637
Kmarxianus_FIM1_203	788.476	747.658	740.449	804.463	851.901	837.095	0.131278	up	1.22766e-38	3.81282e-38	calcineurin subunit B
Kmarxianus_FIM1_204	16.077	15.205	18.65	15.428	13.01	13.59	-0.248598	down	3.43983e-29	9.08538e-29	allantoate permease
Kmarxianus_FIM1_205	16.374	16.441	17.494	9.786	11.246	10.308	-0.682759	down	4.18413e-91	2.14206e-90	diphthamide biosynthesis protein 2
Kmarxianus_FIM1_206	31.739	24.47	31.334	42.128	40.778	36.98	0.453586	up	5.9671e-06	8.74406e-06	dihydroorotase
Kmarxianus_FIM1_207	70.598	65.923	65.391	106.432	113.489	105.725	0.68957	up	1.69092e-19	3.68884e-19	hypothetical protein FIM1_207
Kmarxianus_FIM1_208	136.265	130.797	159.719	186.663	206.281	217.497	0.516353	up	3.0173e-22	6.9386e-22	26S proteasome regulatory subunit RPN13
Kmarxianus_FIM1_209	22.332	19.17	21.644	30.034	30.543	32.657	0.562143	up	5.73871e-49	2.04334e-48	DOCK-like protein YLR422W
Kmarxianus_FIM1_210	189.651	188.019	229.403	314.942	319.455	310.602	0.63844	up	1.46056e-49	5.23976e-49	acyl carrier protein
Kmarxianus_FIM1_211	93.499	80.966	106.734	140.017	142.466	141.335	0.591848	up	4.11864e-51	1.49501e-50	protein phosphatase 1 regulatory subunit SDS22
Kmarxianus_FIM1_212	22.416	23.143	28.795	35.615	37.074	36.71	0.557099	up	1.35684e-14	2.62868e-14	YNL040W
Kmarxianus_FIM1_213	13.778	13.078	16.479	19.559	18.674	22.189	0.479513	up	2.31743e-05	3.31415e-05	threonyl-tRNA synthetase
Kmarxianus_FIM1_214	13.269	16.585	18.333	28.453	25.526	27.607	0.759641	up	3.83399e-26	9.55665e-26	autophagy-related protein 17
Kmarxianus_FIM1_215	16.503	15.284	16.172	21.686	21.357	21.525	0.428995	up	0.000119873	0.000165106	pre-mRNA-splicing factor SPP382
Kmarxianus_FIM1_216	99.115	99.848	103.59	126.72	134.572	136.02	0.393081	up	1.93928e-08	3.13341e-08	mitochondrial intermembrane space import and assembly protein 40
Kmarxianus_FIM1_217	86.202	84.877	103.05	153.1	151.223	141.004	0.700004	up	2.585e-51	9.40276e-51	synaptobrevin homolog YKT6
Kmarxianus_FIM1_218	64.228	82.389	85.036	52.854	43.268	47.265	-0.69204	down	0	0	cytochrome b2
Kmarxianus_FIM1_219	10.602	10.7	13.512	11.921	11.641	11.782	0.0217959	up	8.72219e-13	1.60531e-12	rho1 guanine nucleotide exchange factor TUS1
Kmarxianus_FIM1_220	10.47	7.553	8.608	10.78	11.532	11.589	0.348186	up	0.398249	0.426392	uncharacterized oxidoreductase YLR426W
Kmarxianus_FIM1_221	16.158	18.495	16.137	35.679	40.043	40.012	1.18815	up	5.62306e-43	1.86142e-42	signal peptidase complex subunit SPC2
Kmarxianus_FIM1_222	55.835	49.195	54.373	61.118	62.518	65.509	0.24681	up	0.161832	0.18067	RING-finger protein MAG2
Kmarxianus_FIM1_223	26.566	29.595	30.867	32.532	33.271	28.379	0.113968	up	4.89075e-08	7.8034e-08	DUF1900 super family
Kmarxianus_FIM1_224	43.043	31.728	32.726	51.195	51.563	50.772	0.514212	up	9.665e-06	1.40643e-05	54S ribosomal protein L23
Kmarxianus_FIM1_225	6.194	5.306	6.148	10.61	9.275	9.947	0.757256	up	4.83419e-09	7.93603e-09	PDI a MPD1 like
Kmarxianus_FIM1_226	222.137	221.408	200.349	221.967	231.875	215.333	0.0555601	up	5.31953e-33	1.50461e-32	uncharacterized protein KLLA0D02464g
Kmarxianus_FIM1_227	49.286	59.147	46.134	54.368	55.982	41.935	-0.0214581	down	5.27383e-19	1.13676e-18	protein PRY1
Kmarxianus_FIM1_228	2.222	3.322	3.601	5.322	3.029	3.381	0.35929	up	0.586002	0.611139	SCP PRY1 like
Kmarxianus_FIM1_229	34.091	31.882	39.432	50.018	53.545	50.952	0.551791	up	1.15697e-48	4.10557e-48	protein SCP160
Kmarxianus_FIM1_230	296.507	265.646	315.638	359.334	345.494	364.476	0.284722	up	0.612118	0.635965	GTP-binding protein YPT52
Kmarxianus_FIM1_231	5.108	4.643	4.434	6.481	5.469	5.12	0.267045	up	0.874626	0.88753	hypothetical protein KLMA_10608
Kmarxianus_FIM1_232	0.421	0.727	0.984	0.263	0.928	0.898	-0.0293532	down	0.518958	0.544479	hypothetical protein FIM1_232
Kmarxianus_FIM1_233	37.455	41.139	45.567	51.053	55.74	57.372	0.402926	up	2.49508e-06	3.70294e-06	YKR016W
Kmarxianus_FIM1_234	24.149	23.799	25.598	28.435	30.729	30.645	0.288202	up	0.781404	0.798826	actin-related protein 4
Kmarxianus_FIM1_235	27.467	24.994	30.638	31.725	32.301	31.487	0.200859	up	0.0367113	0.0434336	RING finger protein YKR017C
Kmarxianus_FIM1_236	115.06	117.107	116.254	127.804	132.392	136.993	0.188993	up	2.96384e-10	5.06772e-10	mitochondrial outer membrane protein IML2
Kmarxianus_FIM1_237	11.398	12.651	10.791	10.77	11.884	11.747	-0.0182925	down	1.17013e-08	1.89888e-08	increased rDNA silencing protein 4
Kmarxianus_FIM1_238	12.153	9.728	12.67	23.846	22.334	17.758	0.887889	up	1.25469e-12	2.29712e-12	vacuolar protein sorting-associated protein 51
Kmarxianus_FIM1_239	6.456	6.582	7.078	7.977	7.019	6.253	0.07904	up	0.0499667	0.0585071	PQ-loop super family
Kmarxianus_FIM1_240	44.088	46.416	43.011	45.325	43.755	50.809	0.0672792	up	1.76281e-14	3.40887e-14	putative ABC transporter ATP-binding protein YDR061W
Kmarxianus_FIM1_241	34.716	31.128	35.695	54.615	55.052	60.194	0.742304	up	3.47825e-64	1.42371e-63	serine palmitoyltransferase 2
Kmarxianus_FIM1_242	16.097	11.617	17.33	25.926	21.832	22.05	0.632023	up	4.75096e-08	7.585e-08	DUF540
Kmarxianus_FIM1_243	6.287	6.281	9.221	13.668	12.983	12.001	0.826856	up	4.87711e-23	1.14368e-22	chromatin assembly factor 1 subunit p90
Kmarxianus_FIM1_244	17.145	14.047	13.673	13.092	14.311	13.239	-0.142609	down	6.24365e-14	1.19151e-13	hemocyanin
Kmarxianus_FIM1_245	295.37	256.952	234.555	213.957	220.057	247.678	-0.207017	down	5.19068e-175	3.98995e-174	eukaryotic translation initiation factor 6
Kmarxianus_FIM1_246	66.764	63.63	67.16	84.192	72.04	82.545	0.273413	up	0.819642	0.83514	protein transport protein SEC9
Kmarxianus_FIM1_247	1902.57	2248.68	1742.8	1662.12	1533.59	1605.36	-0.295903	down	0	0	hypothetical protein KLMA_10593
Kmarxianus_FIM1_248	287.734	272.321	268.197	309.249	318.307	330.661	0.210282	up	1.30472e-08	2.11531e-08	enoate reductase 1
Kmarxianus_FIM1_249	37.831	38.305	34.355	31.075	34.286	36.181	-0.121849	down	8.61166e-15	1.67397e-14	protein TMA23
Kmarxianus_FIM1_250	6.859	7.268	7.38	9.24	9.482	9.47	0.390432	up	0.0126577	0.0155163	structural protein MDM1
Kmarxianus_FIM1_251	18.831	17.112	16.463	25.514	26.637	25.426	0.56587	up	4.89915e-10	8.31964e-10	RNA polymerase I-specific transcription initiation factor RRN9
Kmarxianus_FIM1_252	36.461	32.887	36.295	45.926	48.334	49.028	0.43971	up	7.56656e-05	0.000105412	signal recognition particle SEC65 subunit
Kmarxianus_FIM1_253	251.504	227.068	215.078	279.119	307.275	312.714	0.374285	up	2.41107e-07	3.75191e-07	orotate phosphoribosyltransferase
Kmarxianus_FIM1_254	35.027	28.686	33.478	41.82	40.587	37.999	0.309004	up	0.458082	0.485482	pre-mRNA leakage protein 39
Kmarxianus_FIM1_255	257.028	284.139	287.441	328.303	319.13	281.096	0.164257	up	7.08639e-19	1.51992e-18	ubiquitin domain-containing protein DSK2
Kmarxianus_FIM1_256	73.083	79.601	65.192	60.249	60.094	58.131	-0.287789	down	2.57058e-89	1.30198e-88	hypothetical protein KLMA_10584
Kmarxianus_FIM1_257	42.798	34.344	37.482	47.604	44.945	44.817	0.26111	up	0.598307	0.62343	CTD kinase subunit gamma
Kmarxianus_FIM1_258	44.203	39.061	37.464	35.64	34.377	40.21	-0.131279	down	8.50219e-74	3.80162e-73	ubiquitin ligase-binding protein BUL1
Kmarxianus_FIM1_259	26.841	23.789	29.622	47.665	54.161	57.717	0.991309	up	6.13564e-72	2.69958e-71	ubiquinone biosynthesis methyltransferase COQ5
Kmarxianus_FIM1_260	10.321	9.001	12.803	14.473	18.567	14.695	0.571307	up	7.4842e-06	1.09365e-05	CAAX prenyl protease 2
Kmarxianus_FIM1_261	13.84	15.439	12.838	18.658	16.814	18.884	0.368013	up	0.0150296	0.0182909	protein ZDS2
Kmarxianus_FIM1_262	33.077	33.728	40.041	51.596	38.451	42.155	0.307203	up	0.628863	0.651937	uncharacterized protein YML108W
Kmarxianus_FIM1_263	169.884	154.092	142.899	159.949	151.177	190.376	0.103218	up	4.31755e-25	1.05408e-24	inositolphosphorylceramide-B C-26 hydroxylase
Kmarxianus_FIM1_264	8.251	9.686	9.687	12.213	11.446	11.118	0.332179	up	0.357746	0.384509	transcription initiation factor TFIID subunit 8
Kmarxianus_FIM1_265	13.206	12.621	15.623	20.653	19.504	21.081	0.563021	up	1.35237e-13	2.5621e-13	RNA polymerase II subunit A C-terminal domain phosphatase
Kmarxianus_FIM1_266	12.29	14.284	15.223	21.574	17.862	19.936	0.506353	up	1.45576e-06	2.18405e-06	chromatin modification-related protein EAF7
Kmarxianus_FIM1_267	58.458	49.756	55.583	73.707	72.121	70.414	0.400731	up	1.03032e-06	1.5547e-06	37S ribosomal protein NAM9
Kmarxianus_FIM1_268	113.96	113.559	103.666	162.683	172.351	162.656	0.587606	up	1.85169e-80	8.70393e-80	adenylyl cyclase-associated protein
Kmarxianus_FIM1_269	26.549	23.94	27.469	39.509	41.343	36.243	0.586892	up	2.28154e-08	3.67961e-08	nucleotide-binding
Kmarxianus_FIM1_270	17.029	17.627	19.062	29.969	31.497	26.66	0.714131	up	3.39319e-05	4.81569e-05	SF3b10 super family
Kmarxianus_FIM1_271	12.359	12.424	13.097	13.713	14.628	15.404	0.207666	up	0.018671	0.0225754	THO complex subunit 2
Kmarxianus_FIM1_272	8.827	8.09	8.885	9.473	8.396	9.168	0.0674445	up	0.00433162	0.00545575	YNL152W
Kmarxianus_FIM1_273	254.132	279.09	290.152	400.462	360.008	354.769	0.437732	up	1.91776e-37	5.84497e-37	hypothetical protein FIM1_273
Kmarxianus_FIM1_274	49.55	44.947	46.358	42.384	40.993	43.996	-0.145148	down	9.62521e-26	2.38102e-25	DNA-directed RNA polymerase III subunit RPC7
Kmarxianus_FIM1_275	51.417	48.665	53.837	92.756	96.914	82.332	0.821434	up	4.2596e-37	1.28625e-36	PGA2 super family
Kmarxianus_FIM1_276	13.742	15.825	14.44	21.133	25.777	18.688	0.575886	up	1.22679e-09	2.05002e-09	asparaginyl-tRNA synthetase
Kmarxianus_FIM1_277	9.047	7.535	8.009	9.26	11.388	10.826	0.355992	up	0.410892	0.43876	e3 SUMO-protein ligase MMS21
Kmarxianus_FIM1_278	15.865	13.028	15.515	21.351	18.91	17.402	0.376804	up	0.110057	0.125195	chromatin modification-related protein EAF5
Kmarxianus_FIM1_279	9668.33	9795.26	10987.6	5923.74	5829.82	6341.31	-0.750918	down	0	0	plasma membrane ATPase proteolipid 2
Kmarxianus_FIM1_280	0.983	1.163	0.656	1.975	1.194	0.77	0.490927	up	0.610068	0.634088	hypothetical protein FIM1_280
Kmarxianus_FIM1_281	17.276	23.987	20.742	30.752	34.345	26.093	0.556469	up	1.1245e-08	1.82766e-08	glutathione transferase 3
Kmarxianus_FIM1_282	5.924	5.919	4.993	5.861	6.68	6.462	0.174648	up	0.119784	0.135639	sulfatase super family
Kmarxianus_FIM1_283	274.472	318.503	272.203	265.153	281.353	236.674	-0.143653	down	1.45252e-187	1.18077e-186	D-arabinitol 2-dehydrogenase [ribulose-forming]
Kmarxianus_FIM1_284	251.819	252.216	236.578	185.224	178.723	187.282	-0.426066	down	3.15131e-248	3.17378e-247	GTP-binding protein rhb1
Kmarxianus_FIM1_285	7.117	8.568	7.998	11.069	10.153	8.136	0.309867	up	0.652333	0.674529	enhancer of mRNA-decapping protein 3
Kmarxianus_FIM1_286	136.7	153.829	155.016	111.684	109.826	105.616	-0.445721	down	0	0	vacuolar protein 8
Kmarxianus_FIM1_287	11.713	11.649	12.597	16.289	14.744	17.479	0.431958	up	0.013606	0.0166242	protein MAK32
Kmarxianus_FIM1_288	16.939	12.779	10.721	25.026	21.412	27.267	0.865967	up	5.14515e-08	8.1993e-08	N-terminal acetyltransferase C complex subunit MAK31
Kmarxianus_FIM1_289	68.151	73.582	62.407	58.989	61.876	53.006	-0.231538	down	8.66931e-18	1.81113e-17	protein HTL1
Kmarxianus_FIM1_290	68.151	73.582	62.407	58.989	61.876	53.006	-0.231538	down	8.66931e-18	1.81113e-17	protein HTL1
Kmarxianus_FIM1_291	485.698	469.752	587.191	611.424	557.009	580.235	0.180854	up	1.98072e-12	3.60614e-12	ubiquitin-conjugating enzyme E2-24 kDa
Kmarxianus_FIM1_292	145.159	149.99	167.379	187.954	163.745	181.946	0.206338	up	3.50465e-08	5.61754e-08	1-4-alpha-glucan-branching enzyme
Kmarxianus_FIM1_293	29.404	28.958	31.42	37.388	38.293	38.371	0.345183	up	0.00448049	0.00563241	protein CWH43
Kmarxianus_FIM1_294	710.091	813.841	875.194	1146.21	1286.79	1094.9	0.5563	up	0	0	high-affinity glucose transporter
Kmarxianus_FIM1_295	33.763	35.269	33.934	38.068	43.89	42.255	0.270641	up	0.748108	0.766887	protein YDR387C
Kmarxianus_FIM1_296	24.687	21.882	27.075	24.847	24.89	21.538	-0.0471699	down	4.82802e-18	1.01717e-17	high-affinity glucose transporter
Kmarxianus_FIM1_297	16.326	17.621	26.216	18.568	16.646	17.534	-0.18975	down	1.45445e-29	3.86498e-29	protein HGT1
Kmarxianus_FIM1_298	4.647	5.792	6.862	6.445	5.551	5.326	0.00174978	up	0.000443362	0.000593154	high-affinity glucose transporter
Kmarxianus_FIM1_299	5.073	6.888	5.95	5.64	5.247	4.703	-0.200189	down	1.89745e-17	3.93727e-17	glycoside hydrolase
Kmarxianus_FIM1_300	42.414	34.524	30.598	25.932	26.573	27.642	-0.424086	down	9.19602e-54	3.44571e-53	YCR016W
Kmarxianus_FIM1_301	21.13	20.208	16.216	15.608	15.178	16.675	-0.278158	down	8.26031e-17	1.69055e-16	HAD_like super family
Kmarxianus_FIM1_302	25.327	28.303	27.264	33.865	33.718	34.552	0.336362	up	0.0997806	0.113951	DNA polymerase IV
Kmarxianus_FIM1_303	2086.72	2303.25	1799.78	1560.94	1768.54	1603.07	-0.32755	down	0	0	phosphoglycerate kinase
Kmarxianus_FIM1_304	9.745	14.189	8.715	12.805	13.671	9.939	0.15748	up	0.0142732	0.0174029	inorganic pyrophosphatase
Kmarxianus_FIM1_305	366.809	327.159	421.477	408.491	395.879	392.976	0.10222	up	1.94935e-25	4.78818e-25	hypothetical protein FIM1_305
Kmarxianus_FIM1_306	32.26	26.932	34.273	50.253	57.003	56.101	0.80551	up	3.21735e-56	1.23564e-55	trimethyllysine dioxygenase
Kmarxianus_FIM1_307	12.932	11.764	14.405	17.19	16.315	18.824	0.420377	up	0.000702313	0.000927721	translation initiation factor IF-2
Kmarxianus_FIM1_308	47.3	42.487	43.223	50.937	56.233	54.341	0.280092	up	0.979362	0.982369	YOL022C
Kmarxianus_FIM1_309	49.949	43.86	50.307	63.586	67.255	68.518	0.46813	up	1.03554e-19	2.27522e-19	protein GCN20
Kmarxianus_FIM1_310	57.763	48.379	45.365	40.062	43.532	46.905	-0.215341	down	2.9489e-143	1.94866e-142	exosome complex exonuclease DIS3
Kmarxianus_FIM1_311	122.872	122.476	98.716	94.094	95.191	100.679	-0.246801	down	1.64434e-213	1.45924e-212	tryptophan permease
Kmarxianus_FIM1_312	48.142	47.465	60.756	81.213	82.671	84.149	0.665623	up	2.70677e-59	1.06779e-58	ubiquitin carboxyl-terminal hydrolase 6
Kmarxianus_FIM1_313	143.407	118.824	138.703	136.64	142.737	146.424	0.0868139	up	7.42479e-11	1.29278e-10	UPF0726 protein YFR011C
Kmarxianus_FIM1_314	16.566	18.847	16.187	14.173	11.877	14.273	-0.355745	down	4.71772e-52	1.73292e-51	pH-response regulator protein palI/RIM9
Kmarxianus_FIM1_315	15.486	11.985	16.974	27.402	25.208	27.16	0.843782	up	2.56749e-29	6.79508e-29	t-SNARE affecting a late Golgi compartment protein 2
Kmarxianus_FIM1_316	9.599	8.154	8.111	9.99	8.749	8.766	0.0887385	up	0.00775485	0.00962589	ATP-dependent RNA helicase FAL1
Kmarxianus_FIM1_317	13.584	13.084	10.128	22.812	18.701	17.057	0.670569	up	4.24244e-05	5.98845e-05	atg31 super family
Kmarxianus_FIM1_318	70.97	71.976	62.517	70.073	75.13	81.224	0.140165	up	1.59171e-09	2.65048e-09	seryl-tRNA synthetase
Kmarxianus_FIM1_319	15.931	13.192	18.052	21.208	22.799	20.157	0.443717	up	5.93668e-05	8.31707e-05	protein GIP1
Kmarxianus_FIM1_320	149.721	135.384	154.114	221.551	203.083	205.948	0.521741	up	6.55793e-45	2.22154e-44	putative quinone oxidoreductase
Kmarxianus_FIM1_321	8.853	11.455	7.577	11.203	10.169	8.894	0.118197	up	0.109312	0.124401	protein FMP23
Kmarxianus_FIM1_322	1467.83	1424.12	1161.06	1052.25	1107.15	1117.69	-0.306579	down	0	0	40S ribosomal protein S11
Kmarxianus_FIM1_323	9.316	11.004	10.232	12.224	11.485	10.009	0.142239	up	0.11483	0.130283	uncharacterized protein AN0679
Kmarxianus_FIM1_324	16.693	18.858	16.988	14.625	16.171	15.722	-0.175589	down	1.7403e-26	4.37124e-26	siderophore iron transporter ARN1
Kmarxianus_FIM1_325	2.13	2.205	3.149	1.863	2.011	2.205	-0.299842	down	0.00901393	0.0111437	hypothetical protein FIM1_325
Kmarxianus_FIM1_326	4159.73	5115.05	3762.22	3539.55	4158.02	3506.89	-0.218538	down	0	0	inulinase
Kmarxianus_FIM1_327	755.515	727.721	716.163	781.677	771.252	771.965	0.0800555	up	3.55443e-84	1.72667e-83	uncharacterized protein conserved in bacteria
Kmarxianus_FIM1_328	39.655	33.667	31.672	50.469	50.214	55.484	0.572769	up	8.19981e-17	1.67882e-16	polygalacturonase
Kmarxianus_FIM1_329	12.394	14.637	12.424	16.035	15.383	13.545	0.188517	up	0.0393851	0.046429	GAL4-like Zn2Cys6 binuclear cluster DNA-binding domain
Kmarxianus_FIM1_330	298.793	332.455	342.211	432.258	441.849	416.262	0.40659	up	5.46996e-31	1.49225e-30	branched-chain-amino-acid aminotransferase
Kmarxianus_FIM1_331	77.594	80.205	89.399	79.51	77.702	77.666	-0.0737546	down	1.05447e-29	2.8121e-29	5-formyltetrahydrofolate cyclo-ligase
Kmarxianus_FIM1_332	72.163	92.761	82.231	116.27	119.777	114.573	0.504487	up	5.81293e-18	1.22221e-17	uncharacterized mitochondrial membrane protein FMP10
Kmarxianus_FIM1_333	28.892	32.808	30.194	39.813	44.12	41.694	0.451091	up	1.66437e-07	2.60859e-07	potential protein lysine methyltransferase SET5
Kmarxianus_FIM1_334	29.353	25.016	24.646	24.557	25.036	23.584	-0.110732	down	8.33336e-25	2.02598e-24	HSF DNA-bind super family
Kmarxianus_FIM1_335	27.984	27.747	27.042	17.302	19.466	17.754	-0.602295	down	1.88409e-59	7.45507e-59	elongator complex protein 6
Kmarxianus_FIM1_336	15.296	19.469	17.176	24.299	21.031	24.161	0.419931	up	0.000385589	0.000517717	lipase 3
Kmarxianus_FIM1_337	80.479	101.766	90.098	109.291	110.822	101.224	0.23866	up	0.151337	0.169606	proteasome component PRE5
Kmarxianus_FIM1_338	66.832	71.184	65.428	57.79	57.818	51.167	-0.286724	down	3.08268e-170	2.32513e-169	iron-sulfur clusters transporter ATM1
Kmarxianus_FIM1_339	56.399	55.538	59.349	81.116	81.846	81.348	0.512298	up	5.18328e-24	1.24394e-23	amidophosphoribosyltransferase
Kmarxianus_FIM1_340	7.448	6.567	7.565	8.597	8.659	8.439	0.251761	up	0.766335	0.784495	cytoplasmic dynein intermediate light chain DYN3
Kmarxianus_FIM1_341	62.753	57.288	55.464	59.827	60.047	61.232	0.0453214	up	8.08296e-30	2.16332e-29	RNA exonuclease 1
Kmarxianus_FIM1_342	14.077	11.717	14.057	28.43	32.881	25.446	1.12231	up	5.34843e-31	1.45986e-30	rtt102p super family
Kmarxianus_FIM1_343	19.659	24.725	21.278	26.75	24.463	26.473	0.242586	up	0.171427	0.191137	transcription initiation factor TFIID subunit 1
Kmarxianus_FIM1_344	223.558	185.841	200.651	306.631	345.668	311.519	0.659831	up	1.81929e-67	7.65652e-67	ceramide synthase subunit LIP1
Kmarxianus_FIM1_345	614.374	689.314	713.313	701.846	684.308	683.715	0.0373276	up	5.20058e-250	5.31965e-249	carboxypeptidase Y
Kmarxianus_FIM1_346	39.857	41.454	46.234	58.496	62.428	54.99	0.463855	up	5.2954e-13	9.81527e-13	serine palmitoyltransferase 1
Kmarxianus_FIM1_347	307.309	323.597	354.871	380.394	361.097	363.468	0.164659	up	3.74428e-11	6.56757e-11	uncharacterized protein YMR295C
Kmarxianus_FIM1_348	42.693	33.468	34.809	33.507	27.622	33.998	-0.222236	down	7.07142e-26	1.75343e-25	rRNA-processing protein EFG1
Kmarxianus_FIM1_349	17.339	16.412	16.426	23.797	23.662	22.323	0.475804	up	7.42052e-19	1.59028e-18	antiviral helicase SLH1
Kmarxianus_FIM1_350	10.264	7.875	12.48	14.531	13.416	12.388	0.397571	up	0.0555359	0.0648104	dynamitin
Kmarxianus_FIM1_351	30.04	24.055	25.928	38.729	46.339	42.444	0.672126	up	9.3807e-30	2.50296e-29	glutamyl-tRNA(Gln) amidotransferase subunit A
Kmarxianus_FIM1_352	76.753	94.958	90.484	96.072	91.946	90.129	0.0852064	up	5.912e-56	2.26554e-55	TAT-binding -like protein 7
Kmarxianus_FIM1_353	17.873	15.006	15.296	30.714	32.809	31.919	0.986295	up	6.01851e-19	1.29513e-18	KLLA0A09801p
Kmarxianus_FIM1_354	342.106	436.92	391.744	448.928	391.362	307.366	-0.0287673	down	1.14967e-92	5.95574e-92	protein HUA1
Kmarxianus_FIM1_355	176.084	199.716	204.734	192.421	182.35	188.258	-0.0441711	down	8.2524e-59	3.23596e-58	GTP cyclohydrolase 1
Kmarxianus_FIM1_356	457.401	403.05	405.834	358.803	384.087	386.438	-0.165137	down	0	0	putative serine/threonine-protein kinase YMR291W
Kmarxianus_FIM1_357	38.074	51.824	46.148	42.066	38.34	34.535	-0.243195	down	6.43371e-99	3.47048e-98	YGR266W
Kmarxianus_FIM1_358	115.039	129.225	86.93	67.26	66.867	70.666	-0.693502	down	0	0	ATP-dependent RNA helicase HAS1
Kmarxianus_FIM1_359	61.478	53.411	59.684	67.573	68.886	71.37	0.251563	up	0.17041	0.190043	methionyl-tRNA synthetase
Kmarxianus_FIM1_360	31.496	27.34	27.682	45.123	47.8	45.693	0.680003	up	1.30469e-19	2.85579e-19	serine/threonine-protein kinase BUD32
Kmarxianus_FIM1_361	51.809	61.712	59.719	63.499	62.278	62.389	0.119232	up	6.12421e-09	1.00254e-08	aminodeoxychorismate lyase
Kmarxianus_FIM1_362	18.848	21.188	20.549	22.552	21.214	21.857	0.115235	up	5.69337e-07	8.71173e-07	AP-3 complex subunit beta
Kmarxianus_FIM1_363	21.185	19.053	20.146	26.365	24.112	27.08	0.361075	up	0.00507472	0.00635952	U2 snRNP component HSH155
Kmarxianus_FIM1_364	21.288	19.104	20.176	27.061	27.885	27.24	0.440318	up	6.1781e-06	9.04817e-06	GPI transamidase component GPI16
Kmarxianus_FIM1_365	65.764	59.114	63.833	55.285	52.06	54.923	-0.217796	down	1.13996e-52	4.21697e-52	elongator complex protein 5
Kmarxianus_FIM1_366	14.814	14.862	16.427	17.806	18.498	19.451	0.274224	up	0.945271	0.95091	target of rapamycin complex 1 subunit KOG1
Kmarxianus_FIM1_367	679.619	747.958	567.468	461.143	483.417	489.236	-0.476581	down	0	0	high-affinity nicotinic acid transporter
Kmarxianus_FIM1_368	37.624	48.329	36.51	22.58	24.959	23.244	-0.790845	down	0	0	DNA repair protein RAD2
Kmarxianus_FIM1_369	11.671	13.776	10.513	9.98	8.602	8.601	-0.403649	down	1.02392e-16	2.09063e-16	hypothetical protein KLMA_10472
Kmarxianus_FIM1_370	13.242	15.107	12.711	18.351	16.063	17.099	0.327182	up	0.444662	0.472312	mitochondrial carrier protein MTM1
Kmarxianus_FIM1_371	9.725	13.256	10.788	11.066	10.427	11.731	-0.0234716	down	1.41274e-09	2.35623e-09	protein SSP1
Kmarxianus_FIM1_372	126.384	160.879	130.669	149.145	164.076	134.645	0.0997982	up	1.27193e-29	3.38169e-29	6-phosphogluconate dehydrogenase
Kmarxianus_FIM1_373	14.482	11.234	7.129	9.6	9.024	8.729	-0.263948	down	2.211e-29	5.8605e-29	hypothetical protein FIM1_373
Kmarxianus_FIM1_374	35.668	33.532	33.852	48.773	54.559	52.674	0.598215	up	2.83044e-13	5.28949e-13	protein SVP26
Kmarxianus_FIM1_375	25.216	32.957	25.375	29.768	30.623	26.27	0.0527757	up	2.18705e-13	4.10474e-13	protein STB5
Kmarxianus_FIM1_376	106.337	117.827	94.728	92.005	101.744	92.548	-0.155554	down	4.23943e-100	2.30109e-99	thiol-specific monooxygenase
Kmarxianus_FIM1_377	55.381	58.032	59.458	68.681	78.183	65.203	0.29482	up	0.72163	0.741636	protein CTR2
Kmarxianus_FIM1_378	3859.98	4350.13	3261.03	2953.95	3282.43	3002.03	-0.312293	down	0	0	enolase
Kmarxianus_FIM1_379	6.51	8.107	7.478	5.816	6.018	4.83	-0.406921	down	1.87349e-29	4.97093e-29	spindle pole body component alp4
Kmarxianus_FIM1_380	70.726	91.626	72.5	82.866	71.471	68.996	-0.0725545	down	6.65375e-139	4.33115e-138	GAL4-like Zn2Cys6 binuclear cluster DNA-binding domain
Kmarxianus_FIM1_381	32.943	36.777	33.275	38.06	35.434	35.664	0.0838412	up	7.65941e-15	1.49109e-14	pumilio -like proteiny domain family member 4
Kmarxianus_FIM1_382	11.028	6.905	6.991	7.274	7.84	7.709	-0.127031	down	0.00016186	0.000221535	hypothetical protein FIM1_382
Kmarxianus_FIM1_383	1922.24	1766.55	1746.6	1974.5	2096.95	2201.6	0.206784	up	4.72581e-53	1.75564e-52	enoate reductase 1
Kmarxianus_FIM1_384	4464.58	4572.17	3933.27	2690.87	2917.04	3138.55	-0.56841	down	0	0	plasma membrane ATPase
Kmarxianus_FIM1_385	136.016	199.843	176.655	190.057	168.354	135.781	-0.0525194	down	3.58137e-65	1.47516e-64	tRNA-splicing endonuclease subunit SEN34
Kmarxianus_FIM1_386	204.983	243.337	220.281	231.279	209.728	210.521	-0.0373182	down	0	0	calcium-transporting ATPase 2
Kmarxianus_FIM1_387	17.574	20.532	21.468	30.537	30.465	34.82	0.685647	up	2.36946e-14	4.56679e-14	conserved oligomeric Golgi complex subunit 7
Kmarxianus_FIM1_388	20.379	21.732	19.04	30.528	30.457	29.968	0.572722	up	4.21356e-12	7.60244e-12	26S proteasome regulatory subunit RPN14
Kmarxianus_FIM1_389	24.247	24.307	27.85	39.046	38.926	36.685	0.585585	up	1.89474e-23	4.48746e-23	replication factor A protein 1
Kmarxianus_FIM1_390	13.82	13.929	13.528	15.297	15.622	15.485	0.168899	up	0.017804	0.021577	APC/C activator protein CDH1
Kmarxianus_FIM1_391	8.149	7.777	10.387	13.652	14.023	13.406	0.642636	up	1.42692e-09	2.37911e-09	COMPASS component SWD1
Kmarxianus_FIM1_392	38.097	39.687	41.618	95.377	108.818	94.371	1.3222	up	1.87391e-179	1.47292e-178	protein ERP1
Kmarxianus_FIM1_393	50.836	50.632	46.034	55.301	52.072	57.138	0.157447	up	4.32764e-05	6.10706e-05	uncharacterized protein DDB_G0271670
Kmarxianus_FIM1_394	34.865	39.37	32.672	33.67	30.421	34.734	-0.113405	down	0.000145614	0.000199613	protein NUP60
Kmarxianus_FIM1_395	9.262	10.699	11.502	10.739	12.37	12.363	0.173009	up	0.00776507	0.00963628	transcription factor tau 138 kDa subunit
Kmarxianus_FIM1_396	231.323	190.499	223.714	247.97	279.112	258.324	0.28294	up	0.910957	0.92011	hypothetical protein FIM1_396
Kmarxianus_FIM1_397	16.508	12.449	18.53	16.21	17.365	15.434	0.0455113	up	0.000115038	0.000158697	hypothetical protein KLMA_10443
Kmarxianus_FIM1_398	26.143	27.549	29.014	37.136	42.937	46.026	0.608475	up	8.04838e-19	1.72343e-18	protein DOM34
Kmarxianus_FIM1_399	101.753	91.881	112.512	131.496	133.396	130.093	0.367575	up	0.00194153	0.00250516	protein RER1
Kmarxianus_FIM1_400	203.388	179.205	210.269	205.273	221.084	230.171	0.14716	up	9.41531e-12	1.67793e-11	hypothetical protein KLMA_10440
Kmarxianus_FIM1_401	24.756	22.498	23.714	25.397	24.245	24.699	0.0669867	up	1.54311e-08	2.49794e-08	CDP-diacylglycerol--glycerol-3-phosphate 3-phosphatidyltransferase
Kmarxianus_FIM1_402	4.728	3.713	4.757	9.016	7.542	7.072	0.840156	up	1.60847e-08	2.60213e-08	hypothetical protein FIM1_402
Kmarxianus_FIM1_403	68.744	67.02	78.14	114.618	122.856	126.927	0.768555	up	9.50634e-100	5.14919e-99	D-amino-acid oxidase
Kmarxianus_FIM1_404	16.343	15.554	21.513	23.523	27.202	24.899	0.50171	up	5.97083e-06	8.74707e-06	histidinol-phosphatase
Kmarxianus_FIM1_405	46.086	43.43	43.598	64.193	66.604	75.066	0.629011	up	4.2525e-55	1.61539e-54	putative prolyl-tRNA synthetase YHR020W
Kmarxianus_FIM1_406	146.392	137.343	134.328	155.616	172.02	170.502	0.252823	up	0.054905	0.0640886	asparaginyl-tRNA synthetase
Kmarxianus_FIM1_407	135.828	128.906	136.672	166.936	171.26	152.851	0.290797	up	0.487389	0.514143	argininosuccinate lyase
Kmarxianus_FIM1_408	160.045	151.819	159.69	197.097	201.413	210.977	0.37017	up	2.80382e-08	4.51079e-08	hypothetical protein KMAR_10418
Kmarxianus_FIM1_409	238.604	235.981	255.05	284.676	271.582	261.433	0.16438	up	8.63524e-18	1.80546e-17	DUF500 super family
Kmarxianus_FIM1_410	8.68	8.926	9.397	8.698	8.896	7.458	-0.108181	down	7.98774e-16	1.59602e-15	PES4
Kmarxianus_FIM1_411	30.904	32.943	32.077	31.522	32.147	29.975	-0.0347042	down	3.96682e-27	1.00458e-26	NADH dehydrogenase
Kmarxianus_FIM1_412	52.585	58.243	54.174	64.593	60.222	56.355	0.134858	up	3.32599e-06	4.92352e-06	hypothetical protein FIM1_412
Kmarxianus_FIM1_413	186.055	188.534	203.509	282.246	262.88	250.946	0.461583	up	3.63151e-30	9.74931e-30	protein SUR7
Kmarxianus_FIM1_414	117.459	145.204	136.672	175.385	172.337	160.353	0.34744	up	2.39774e-05	3.42525e-05	galactose/lactose metabolism regulatory protein
Kmarxianus_FIM1_415	19.147	19.377	19.152	17.626	19.932	17.72	-0.0612624	down	1.43181e-09	2.38651e-09	RX Fd Sucrase
Kmarxianus_FIM1_416	42.477	42.891	46.449	41.421	42.22	41.568	-0.0741964	down	9.82741e-83	4.72131e-82	pre-mRNA-splicing factor RSE1
Kmarxianus_FIM1_417	117.009	100.153	123.93	145.528	159.3	160.908	0.449348	up	9.85641e-20	2.16924e-19	glucose-signaling factor 2
Kmarxianus_FIM1_418	15.626	13.774	14.529	17.292	16.37	17.722	0.226131	up	0.260547	0.284614	hypothetical protein FIM1_418
Kmarxianus_FIM1_419	19.672	17.817	19.543	22.969	19.972	22.998	0.20935	up	0.0736317	0.0849985	mitotic check point protein BFA1
Kmarxianus_FIM1_420	12.951	12.215	15.163	15.813	15.926	16.223	0.250057	up	0.609434	0.633554	pre-mRNA-processing factor 39
Kmarxianus_FIM1_421	53.943	46.29	52.839	52.221	50.222	53.133	0.0234087	up	4.6013e-24	1.10529e-23	DNA repair protein RAD7
Kmarxianus_FIM1_422	25.477	24.891	27.227	41.416	38.701	39.045	0.618869	up	1.19686e-22	2.78663e-22	protein GYP5
Kmarxianus_FIM1_423	3.655	4.299	3.877	3.737	2.98	3.489	-0.213096	down	0.00569401	0.00711513	protein GYP1
Kmarxianus_FIM1_424	19.107	15.415	19.018	30.288	30.24	30.022	0.758064	up	2.31371e-07	3.60148e-07	methylenetetrahydrofolate dehydrogenase [NAD+]
Kmarxianus_FIM1_425	67.533	47.028	51.401	36.522	40.492	39.099	-0.515312	down	1.6721e-125	1.04172e-124	hypothetical protein KMAR_10403
Kmarxianus_FIM1_426	20.837	18.61	21.752	25.355	27.21	28.112	0.398632	up	5.18073e-06	7.61092e-06	nucleoporin NUP133
Kmarxianus_FIM1_427	21.474	19.56	24.558	29.386	31.22	35.102	0.545099	up	0.000397162	0.000532845	DASH complex subunit DAD2
Kmarxianus_FIM1_428	1.807	1.318	1.534	2.695	2.133	1.988	0.548611	up	0.0379531	0.0448318	shugoshin
Kmarxianus_FIM1_429	8.573	6.992	9.095	15.991	15.206	17.398	0.978549	up	8.08212e-22	1.84881e-21	thymidylate synthase
Kmarxianus_FIM1_430	11.045	10.108	11.208	14.029	13.374	12.426	0.299538	up	0.777487	0.795133	syntaxin UFE1
Kmarxianus_FIM1_431	22.58	19.9	25.292	27.326	28.587	30.266	0.346633	up	0.00895504	0.0110762	protein HBS1
Kmarxianus_FIM1_432	17.062	13.755	14.933	14.147	14.403	14.233	-0.0967275	down	2.01023e-05	2.88271e-05	hypothetical protein KLMA_10411
Kmarxianus_FIM1_433	38.152	38.663	40.319	64.768	68.634	69.194	0.79043	up	5.7457e-33	1.62427e-32	54S ribosomal protein L20
Kmarxianus_FIM1_434	14.177	12.439	12.635	17.544	16.73	16.805	0.379975	up	0.00379145	0.00479156	pre-mRNA-splicing factor ATP-dependent RNA helicase PRP16
Kmarxianus_FIM1_435	28.696	26.158	30.201	44.02	43.044	46.364	0.649575	up	1.06121e-21	2.41696e-21	mitochondrial metalloendopeptidase OMA1
Kmarxianus_FIM1_436	27.733	28.593	31.85	33.938	35.948	35.477	0.256902	up	0.711458	0.731901	zinc finger protein RTS2
Kmarxianus_FIM1_437	11.998	11.079	13.8	17.071	20.29	17.184	0.564688	up	6.35883e-06	9.30764e-06	Golgi apparatus membrane protein TVP38
Kmarxianus_FIM1_438	1.209	1.444	1.628	1.918	2.107	1.699	0.418821	up	0.495333	0.521577	hypothetical protein FIM1_438
Kmarxianus_FIM1_439	28.46	30.837	29.031	23.702	23.389	22.999	-0.333649	down	2.21309e-32	6.17939e-32	bud site selection protein 21
Kmarxianus_FIM1_440	4.914	4.451	6.144	7.896	7.041	7.613	0.539935	up	0.00789081	0.00979	zinc/iron permease
Kmarxianus_FIM1_441	4.659	5.6	6.138	6.233	7.129	7.24	0.329299	up	0.408787	0.436602	protein DIA2
Kmarxianus_FIM1_442	48.969	54.998	51.093	61.701	54.413	55.315	0.144782	up	1.29654e-10	2.24108e-10	lipase 5
Kmarxianus_FIM1_443	15.947	18.261	18.028	22.421	18.066	19.205	0.192483	up	0.172153	0.191864	ras modification protein ERF4
Kmarxianus_FIM1_444	63.219	54.174	65.499	102.581	109.899	103.071	0.786871	up	2.02739e-54	7.65692e-54	ubiquitin-like protein MDY2
Kmarxianus_FIM1_445	17.796	20.572	19.504	25.691	26.611	25.425	0.425531	up	7.84298e-05	0.000109204	GTPase-activating protein GYP3
Kmarxianus_FIM1_446	8.073	7.584	7.987	9.459	9.071	9.296	0.234932	up	0.472489	0.499759	pH-response regulator protein palH/RIM21
Kmarxianus_FIM1_447	16.135	15.71	18.891	25.306	24.282	24.072	0.537845	up	1.00071e-09	1.68028e-09	YNL295W
Kmarxianus_FIM1_448	8.686	8.105	8.855	11.909	13.763	12.768	0.583818	up	2.395e-20	5.32256e-20	protein MON2
Kmarxianus_FIM1_449	17.231	22.156	19.447	29.731	31.549	30.137	0.635786	up	6.91417e-34	1.99011e-33	protein STE20
Kmarxianus_FIM1_450	10.885	9.776	12.142	13.054	13.903	13.741	0.311105	up	0.741247	0.760451	hypothetical protein KMAR_10378
Kmarxianus_FIM1_451	35.48	35.724	32.412	34.196	31.736	30.077	-0.110002	down	1.15036e-46	3.98999e-46	protein TRF5
Kmarxianus_FIM1_452	12.379	16.239	16.162	14.475	15.968	15.614	0.0405632	up	1.15699e-05	1.67662e-05	protein YMR111C
Kmarxianus_FIM1_453	74.301	94.796	68.847	134.197	130.734	114.517	0.673273	up	1.34125e-20	2.99732e-20	_
Kmarxianus_FIM1_454	2.295	1.838	2.072	2.11	2.657	2.531	0.233966	up	0.718663	0.738877	hypothetical protein FIM1_454
Kmarxianus_FIM1_455	143.69	158.691	145.739	152.713	166.279	137.514	0.0267485	up	6.97221e-23	1.63059e-22	hypothetical protein KMAR_10373
Kmarxianus_FIM1_456	65.554	85.753	69.878	58.462	60.585	51.729	-0.373143	down	1.74155e-168	1.29858e-167	protein MCH5
Kmarxianus_FIM1_457	679.948	588.47	625.853	659.57	682.047	653.707	0.0749802	up	3.59462e-62	1.44754e-61	60S ribosomal protein L18
Kmarxianus_FIM1_458	2398.08	2108.2	2193.95	1956.15	2056.2	2070.38	-0.139494	down	0	0	40S ribosomal protein S19
Kmarxianus_FIM1_459	18.433	18.556	18.822	23.335	21.115	23.402	0.281828	up	0.95791	0.962513	hypothetical protein KMAR_10371
Kmarxianus_FIM1_460	11.063	10.306	8.392	9.721	6.266	7.577	-0.3368	down	2.76125e-09	4.55445e-09	hypothetical protein KMAR_10370
Kmarxianus_FIM1_461	11.147	12.14	10.689	16.989	16.7	17.615	0.594512	up	3.09552e-10	5.2894e-10	protein PEX28
Kmarxianus_FIM1_462	19.515	20.723	20.516	29.093	30.97	30.65	0.578306	up	1.11381e-09	1.86419e-09	hypothetical protein KMAR_10368
Kmarxianus_FIM1_463	38.851	37.089	29.807	42.557	43.25	40.622	0.257704	up	0.346671	0.373542	hypothetical protein FIM1_463
Kmarxianus_FIM1_464	1400.14	1412.62	1452.56	1886.92	1779.17	1776.26	0.351577	up	1.78951e-59	7.0862e-59	small glutamine-rich tetratricopeptide repeat-containing protein 2
Kmarxianus_FIM1_465	397.866	435.271	524.967	912.867	947.532	897.823	1.02214	up	5.05731e-270	5.45042e-269	protein SAE3
Kmarxianus_FIM1_466	61.481	67.073	59.38	68.167	64.19	67.006	0.0851703	up	7.02488e-21	1.57863e-20	hypothetical protein KMAR_10365
Kmarxianus_FIM1_467	181.135	172.386	159.143	155.318	162.997	146.247	-0.142142	down	2.23464e-68	9.4886e-68	hypothetical protein KMAR_10364
Kmarxianus_FIM1_468	598.146	780.869	532.712	624.765	513.874	439.291	-0.276843	down	0	0	hypothetical protein KMAR_10363
Kmarxianus_FIM1_469	170.282	214.626	161.145	142.952	117.953	103.652	-0.582893	down	0	0	chromatin modification-related protein YNG2
Kmarxianus_FIM1_470	30.309	45.14	27.631	27.004	23.909	19.023	-0.559637	down	3.78454e-177	2.94372e-176	matE super family
Kmarxianus_FIM1_471	11.754	14.202	11.265	16.044	15.062	14.693	0.299178	up	0.752573	0.770709	general amino-acid permease GAP1
Kmarxianus_FIM1_472	33.959	46.162	48.249	57.039	46.497	44.575	0.206366	up	0.00749275	0.0093116	lrgB super family
Kmarxianus_FIM1_473	56.705	63.735	59.779	70.092	70.082	67.513	0.204657	up	9.9262e-05	0.000137369	hypothetical protein FIM1_473
Kmarxianus_FIM1_474	56.246	51.14	58.763	89.767	83.057	85.724	0.637945	up	3.04295e-16	6.13165e-16	54S ribosomal protein L38
Kmarxianus_FIM1_475	25.398	25.951	27.92	35.218	32.938	36.315	0.398261	up	1.12196e-05	1.62631e-05	protein Kinases
Kmarxianus_FIM1_476	2261.2	1927.33	2254.94	2363.65	2762.02	2739.34	0.287611	up	0.273178	0.297914	cytochrome b-c1 complex subunit 8
Kmarxianus_FIM1_477	32.45	33.121	34.522	93.652	101.308	92.623	1.52261	up	0	0	farnesyl pyrophosphate synthetase
Kmarxianus_FIM1_478	69.206	58.952	59.645	50.228	47.113	52.126	-0.329387	down	2.92383e-106	1.63804e-105	rRNA-processing protein EBP2
Kmarxianus_FIM1_479	8.3	9.578	8.115	9.356	10.191	9.039	0.137171	up	0.00189251	0.00244553	U5 small nuclear ribonucleoprotein component
Kmarxianus_FIM1_480	21.264	17.223	18.972	25.472	26.69	26.907	0.460559	up	3.46942e-06	5.13294e-06	polyamine transporter TPO5
Kmarxianus_FIM1_481	67.009	59.92	66.676	69.667	70.5	74.925	0.151835	up	2.89573e-08	4.65294e-08	zinc-regulated transporter 3
Kmarxianus_FIM1_482	35.507	31.84	35.009	27.202	26.372	27.33	-0.339302	down	2.57858e-103	1.42026e-102	protein LST4
Kmarxianus_FIM1_483	26.598	25.423	30.045	31.458	32.419	31.868	0.222405	up	0.0764663	0.0881538	histone-lysine N-methyltransferase
Kmarxianus_FIM1_484	4.355	4.217	6.066	4.872	8.489	6.158	0.415087	up	0.295805	0.32085	Protein that regulates signaling from G protein beta subunit Ste4p
Kmarxianus_FIM1_485	19.149	20.319	20.315	19.356	19.098	19.406	-0.0471666	down	1.98404e-12	3.61092e-12	pheromone a factor receptor
Kmarxianus_FIM1_486	38.799	46.431	41.079	42.642	36.328	43.791	-0.0411041	down	4.79374e-31	1.30982e-30	hypothetical protein KMAR_10346
Kmarxianus_FIM1_487	28.67	29.209	36.619	50.572	58.182	48.035	0.73045	up	3.49283e-13	6.51339e-13	replication factor A protein 3
Kmarxianus_FIM1_488	1023.27	1094.4	983.081	1179.88	1138.76	1057.36	0.122696	up	2.43846e-90	1.24471e-89	cell wall synthesis protein KRE9
Kmarxianus_FIM1_489	35.217	42.445	39.086	40.328	39.169	36.611	-0.00793025	down	7.68587e-39	2.39702e-38	RSC chromatin remodeling complex subunit RSC8
Kmarxianus_FIM1_490	26.413	28.754	29.229	44.138	42.872	41.579	0.607503	up	1.42423e-31	3.92226e-31	protein CASP
Kmarxianus_FIM1_491	1305.56	1208.22	1099.45	1018.05	1043.92	1070.74	-0.205879	down	0	0	ribosomal_L22
Kmarxianus_FIM1_492	90.935	80.751	94.78	124.581	125.21	125.255	0.493111	up	8.9868e-18	1.87596e-17	autophagy-related protein 27
Kmarxianus_FIM1_493	78.311	70.269	85.168	127.26	124.019	104.734	0.60697	up	1.25561e-15	2.49832e-15	prefoldin subunit 1
Kmarxianus_FIM1_494	10.805	9.859	10.274	20.256	23.499	19.443	1.03043	up	3.23521e-33	9.19547e-33	protein ATP12
Kmarxianus_FIM1_495	5.747	5.214	6.104	13.286	14.632	12.915	1.25855	up	3.01362e-84	1.46532e-83	UPF0508 protein KLLA0A06237g
Kmarxianus_FIM1_496	61.393	55.814	63.901	105.429	93.902	94.6	0.698618	up	3.27585e-67	1.37093e-66	probable alpha-1,6-mannosyltransferase MNN11
Kmarxianus_FIM1_497	60.647	66.139	54.063	89.441	87.415	74.285	0.473705	up	1.00974e-14	1.9606e-14	pantothenate transporter FEN2
Kmarxianus_FIM1_498	27.532	22.011	20.374	37.136	31.486	31.071	0.51183	up	0.00286805	0.00365909	protein GON7
Kmarxianus_FIM1_499	135.96	132.667	147.04	234.177	237.496	210.957	0.715672	up	2.14247e-50	7.73926e-50	single-stranded DNA-binding protein RIM1
Kmarxianus_FIM1_500	15.732	15.986	19.538	31.792	28.478	34.797	0.891185	up	1.84616e-20	4.10808e-20	hypothetical protein FIM1_500
Kmarxianus_FIM1_501	5.574	6.657	7.405	11.896	11.172	10.102	0.756288	up	1.43476e-08	2.3247e-08	hypothetical protein FIM1_501
Kmarxianus_FIM1_502	75.001	78.365	82.579	123.123	141.21	132.599	0.750434	up	1.13287e-51	4.14382e-51	presequence translocated-associated motor subunit PAM17
Kmarxianus_FIM1_503	31.765	28.93	33.946	37.577	33.122	35.751	0.169634	up	0.000998911	0.00130991	F-box protein YJL149W
Kmarxianus_FIM1_504	20.969	19.201	22.823	23.774	22.689	25.446	0.190972	up	0.0181018	0.0219227	putative transcriptional regulatory protein YKR064W
Kmarxianus_FIM1_505	18.09	16.452	18.345	18.148	19.097	18.895	0.0861112	up	5.13682e-05	7.2275e-05	protein LAS1
Kmarxianus_FIM1_506	185.439	196.649	142.395	79.171	81.039	86.055	-1.09068	down	0	0	DNA-directed RNA polymerase I subunit RPA34
Kmarxianus_FIM1_507	84.167	88.278	73.15	74.969	70.24	70.578	-0.186671	down	1.63867e-59	6.49875e-59	transcription initiation factor IIE subunit beta
Kmarxianus_FIM1_508	99.029	91.232	107.755	139.934	123.869	143.553	0.450896	up	3.73605e-17	7.69136e-17	uncharacterized protein YJL147C
Kmarxianus_FIM1_509	38.008	45.493	43.52	61.255	53.181	50.66	0.37823	up	0.00204946	0.00263986	hypothetical protein KLMA_10358
Kmarxianus_FIM1_510	13.723	16.151	19.086	37.444	39.488	36.224	1.20859	up	3.51842e-74	1.57725e-73	phosphatidylinositol transfer protein SFH5
Kmarxianus_FIM1_511	134.67	161.484	137.302	151.886	146.955	149.36	0.04826	up	4.93072e-38	1.51605e-37	biotin synthase
Kmarxianus_FIM1_512	4860.34	4859.75	6276.77	6321.56	6332.51	5447.21	0.178302	up	1.81479e-74	8.16344e-74	hypothetical protein KLMA_10355
Kmarxianus_FIM1_513	204.826	262.994	258.316	230.161	210.42	205.725	-0.168022	down	1.12147e-84	5.47843e-84	mitochondrial import inner membrane translocase subunit TIM17
Kmarxianus_FIM1_514	29.197	31.094	30.139	36.294	36.901	34.726	0.255094	up	0.382766	0.41032	dual specificity protein kinase YAK1
Kmarxianus_FIM1_515	44.284	38.902	38.337	54.564	58.802	54.601	0.466939	up	3.13308e-05	4.45138e-05	DNA-directed RNA polymerase II subunit RPB4
Kmarxianus_FIM1_516	30.659	31.412	34.685	47.466	51.992	49.61	0.623532	up	1.54609e-25	3.80838e-25	probable mannosyltransferase YUR1
Kmarxianus_FIM1_517	26.705	23.809	25.136	22.839	25.855	26.88	-0.00145004	down	6.79544e-08	1.07897e-07	ribosome biogenesis protein UTP30
Kmarxianus_FIM1_518	1067.68	900.225	926.317	1017.28	1072.33	1155.91	0.165275	up	3.0754e-66	1.27681e-65	ATP-dependent RNA helicase eIF4A
Kmarxianus_FIM1_519	20.537	26.979	20.911	23.885	22.299	21.358	-0.01878	down	1.15391e-12	2.11631e-12	GT8_Glycogenin
Kmarxianus_FIM1_520	1638.57	1818.8	1656.73	1634.58	1656.31	1501.81	-0.0936399	down	2.30885e-221	2.10617e-220	Rps21a/Rps21b
Kmarxianus_FIM1_521	5.47	3.883	4.012	4.834	5.164	4.853	0.152068	up	0.430514	0.457749	hypothetical protein KLMA_10346
Kmarxianus_FIM1_522	25.272	22.004	21.879	19.712	22.48	21.913	-0.109392	down	3.81705e-25	9.32323e-25	tRNA (uracil-5-)-methyltransferase
Kmarxianus_FIM1_523	6.754	5.243	6.474	10.852	9.223	10.463	0.725251	up	2.0531e-05	2.94177e-05	GTP-binding protein RHO4
Kmarxianus_FIM1_524	17.921	18.105	20.002	16.377	18.509	17.887	-0.0863432	down	2.15685e-116	1.28844e-115	dynein heavy chain
Kmarxianus_FIM1_525	9.605	9.069	8.633	13.686	13.662	13.453	0.579281	up	4.02773e-06	5.94045e-06	dihydrosphingosine 1-phosphate phosphatase LCB3
Kmarxianus_FIM1_526	115.834	111.337	125.891	111.556	111.457	120.894	-0.0379027	down	7.52859e-13	1.38955e-12	protein YJL133C-A
Kmarxianus_FIM1_527	183.944	220.117	164.063	152.639	155.876	144.231	-0.327502	down	0	0	6-phosphofructokinase subunit alpha
Kmarxianus_FIM1_528	39.39	55.25	42.542	56.305	51.602	43.007	0.137633	up	2.57993e-08	4.15571e-08	clathrin coat assembly protein AP180A
Kmarxianus_FIM1_529	6.155	6.14	5.094	6.504	6.128	4.906	0.0123072	up	0.0202675	0.0244717	hypothetical protein FIM1_529
Kmarxianus_FIM1_530	48.584	56.676	52.646	80.415	80.811	89.968	0.669726	up	6.67073e-18	1.40088e-17	UPF0041 protein FMP43
Kmarxianus_FIM1_531	39.899	46.896	39.236	67.747	64.948	58.798	0.603501	up	2.90997e-28	7.53738e-28	succinyl-CoA ligase [ADP-forming] subunit beta
Kmarxianus_FIM1_532	40.046	49.976	32.896	25.974	27.677	23.06	-0.68017	down	1.33814e-292	1.55087e-291	protein SDA1
Kmarxianus_FIM1_533	33.299	28.805	30.933	37.357	31.837	34.76	0.160064	up	0.000170586	0.000233112	transcription factor IIIB 70 kDa subunit
Kmarxianus_FIM1_534	54.054	51.755	63.653	81.756	86.867	77.074	0.535911	up	2.83368e-13	5.29366e-13	2',3'-cyclic-nucleotide 3'-phosphodiesterase
Kmarxianus_FIM1_535	29.479	33.382	33.247	39.964	50.244	41.917	0.459163	up	2.89208e-05	4.11344e-05	6-phosphogluconolactonase 3
Kmarxianus_FIM1_536	169.182	208.088	157.032	89.502	87.837	89.882	-0.999614	down	0	0	HSF_DNA-bind super family
Kmarxianus_FIM1_537	305.701	356.402	274.623	180.577	182.28	175.042	-0.800288	down	0	0	RRM
Kmarxianus_FIM1_538	4.929	5.379	6.419	6.277	5.816	5.512	0.0737936	up	2.35339e-05	3.36281e-05	DNA replication ATP-dependent helicase DNA2
Kmarxianus_FIM1_539	5.885	6.464	7.789	9.351	10.299	9.111	0.514129	up	0.00281229	0.00359058	hypothetical protein KLMA_10327
Kmarxianus_FIM1_540	20.413	19.569	20.557	23.968	26.142	27.394	0.35639	up	2.40666e-05	3.43706e-05	pre-mRNA-splicing factor 8
Kmarxianus_FIM1_541	4.214	4.19	5.502	7.001	6.775	6.44	0.539693	up	0.000243254	0.000329658	anaphase-promoting complex subunit CDC23
Kmarxianus_FIM1_542	5.403	3.728	5.371	7.221	6.612	5.847	0.4404	up	0.15649	0.175042	THO complex subunit THP2
Kmarxianus_FIM1_543	10.007	10.807	10.611	11.995	9.129	12.126	0.081434	up	0.000482072	0.000643296	GTPase MTG2
Kmarxianus_FIM1_544	73.723	79.917	73.162	115.079	105.631	103.507	0.515521	up	3.54581e-12	6.4087e-12	hypothetical protein KLMA_10322
Kmarxianus_FIM1_545	30.839	36.281	29.823	31.381	31.472	34.29	0.00297322	up	1.19896e-12	2.19663e-12	dnaJ-related protein SCJ1
Kmarxianus_FIM1_546	842.478	690.445	663.059	421.214	443.488	483.896	-0.703405	down	0	0	probable 1,3-beta-glucanosyltransferase GAS3
Kmarxianus_FIM1_547	77.391	85.462	81.174	93.661	85.93	97.461	0.183114	up	3.04551e-08	4.88909e-08	serine/threonine-protein kinase SKY1
Kmarxianus_FIM1_548	12.412	13.67	11.703	16.753	18.654	14.418	0.399029	up	0.100385	0.114616	hypothetical protein FIM1_549
Kmarxianus_FIM1_549	19.88	19.991	20.217	22.627	26.008	19.711	0.185771	up	0.334786	0.361107	RRM
Kmarxianus_FIM1_550	155.206	138.627	116.07	75.214	75.898	85.134	-0.794985	down	0	0	GMP synthase
Kmarxianus_FIM1_551	11.291	8.557	14.117	14.079	17.512	16.94	0.514819	up	0.000747901	0.000986942	uroporphyrinogen-III synthase
Kmarxianus_FIM1_552	9.62	8.857	10.823	10.269	12.654	12.806	0.286168	up	0.783997	0.801164	transport protein particle 130 kDa subunit
Kmarxianus_FIM1_553	20.287	18.085	20.927	24.453	24.935	27.206	0.369207	up	6.94393e-05	9.69961e-05	silent chromatin protein ESC1
Kmarxianus_FIM1_554	9.509	7.351	9.521	16.065	19.394	15.652	0.954055	up	2.2877e-31	6.28696e-31	phosphomevalonate kinase
Kmarxianus_FIM1_555	9.445	8.565	11.022	13.632	12.941	12.366	0.423534	up	0.0416493	0.0490317	transcriptional repressor Rfm1
Kmarxianus_FIM1_556	8.083	6.076	6.369	11.824	12.103	13.447	0.864347	up	1.72397e-20	3.8411e-20	protein FMP42
Kmarxianus_FIM1_557	28.241	23.029	25.37	26.281	26.661	22.915	-0.0148147	down	2.37466e-08	3.82743e-08	family of serine hydrolases 3
Kmarxianus_FIM1_558	16.208	15.286	15.552	28.921	29.922	26.642	0.861558	up	8.02322e-20	1.76876e-19	family of serine hydrolases 2
Kmarxianus_FIM1_559	14.739	14.463	19.815	22.049	22.041	19.921	0.385017	up	0.0158758	0.0192983	ubiquitin carboxyl-terminal hydrolase 8
Kmarxianus_FIM1_560	28.105	28.605	32.029	42.113	44.013	40.516	0.513101	up	5.13404e-08	8.1841e-08	phosducin-like protein 2
Kmarxianus_FIM1_561	20.53	17.829	23.196	25.91	25.334	25.665	0.321262	up	0.172761	0.192501	double-strand break repair protein MRE11
Kmarxianus_FIM1_562	85.755	76.339	70.586	81.13	86.679	79.984	0.0907871	up	1.00385e-09	1.68501e-09	probable phosphoglycerate mutase YOR283W
Kmarxianus_FIM1_563	328.529	305.235	348.13	424.431	493.236	452.014	0.480199	up	6.63289e-29	1.74661e-28	putative thiosulfate sulfurtransferase YOR285W
Kmarxianus_FIM1_564	103.619	103.051	117.256	171.741	190.762	180.314	0.744796	up	4.06593e-53	1.51372e-52	putative thiosulfate sulfurtransferase FMP31
Kmarxianus_FIM1_565	33.283	26.155	27.081	19.248	19.89	20.147	-0.545327	down	3.95355e-71	1.7221e-70	UPF0399 protein YOR287C
Kmarxianus_FIM1_566	56.027	41.977	55.419	80.523	72.79	69.925	0.541059	up	1.89078e-06	2.82375e-06	hypothetical protein KLMA_10301
Kmarxianus_FIM1_567	24.263	18.598	25.805	34.689	35.953	38.705	0.671222	up	1.04913e-10	1.81824e-10	hypothetical protein KMAR_10270
Kmarxianus_FIM1_568	68.623	72.322	71.939	110.005	127.592	135.121	0.808008	up	3.55086e-165	2.62522e-164	spore wall maturation protein DIT1
Kmarxianus_FIM1_569	104.163	104.582	116.289	140.803	172.415	170.203	0.572685	up	1.2327e-71	5.39188e-71	cytochrome P450-DIT2
Kmarxianus_FIM1_570	190.888	162.186	147.477	106.988	118.864	127.363	-0.502967	down	0	0	uridine nucleosidase
Kmarxianus_FIM1_571	189.432	167.229	183.589	184.198	189.739	202.247	0.0929019	up	1.05089e-27	2.69662e-27	UPF0676 protein C1494.01
Kmarxianus_FIM1_572	32.307	25.844	27.838	25.174	28.82	29.351	-0.0450549	down	1.41092e-18	3.00893e-18	probable transporter MCH2
Kmarxianus_FIM1_573	398.757	305.93	369.018	380.64	388.34	412.396	0.13787	up	1.42652e-20	3.18242e-20	hypoxanthine-guanine phosphoribosyltransferase
Kmarxianus_FIM1_574	35.68	34.23	32.642	30.324	31.576	32.43	-0.120563	down	2.58616e-41	8.37019e-41	U3 small nucleolar RNA-associated protein 5
Kmarxianus_FIM1_575	303.919	294.445	379.405	346.436	362.379	346.575	0.11021	up	1.5572e-17	3.23637e-17	negative cofactor 2 complex subunit beta
Kmarxianus_FIM1_576	58.95	54.393	69.311	83.26	88.359	89.927	0.517944	up	3.32359e-50	1.1981e-49	IBN_N super family
Kmarxianus_FIM1_577	44.265	43.712	50.986	33.955	36.713	34.036	-0.408374	down	2.02648e-116	1.21334e-115	GPI mannosyltransferase 4
Kmarxianus_FIM1_578	62.43	57.229	75.728	112.763	121.014	117.848	0.847693	up	8.83843e-147	5.94575e-146	26S protease regulatory subunit 6B -like protein
Kmarxianus_FIM1_579	10.846	8.849	12.21	15.668	16.864	17.42	0.646711	up	1.58483e-10	2.73307e-10	she9_MDM33 super family
Kmarxianus_FIM1_580	31.309	24.883	29.784	28.512	27.737	26.695	-0.0517945	down	5.67916e-08	9.03927e-08	protein SPP2
Kmarxianus_FIM1_581	45.285	42.108	38.568	35.464	41.26	47.746	-0.0171786	down	1.03345e-27	2.65317e-27	mitochondrial distribution and morphology protein 32
Kmarxianus_FIM1_582	158.572	137	124.529	96.95	100.104	111.008	-0.447512	down	1.11414e-215	1.00062e-214	pre-rRNA-processing protein PNO1
Kmarxianus_FIM1_583	15.647	11.144	15.914	11.302	12.061	11.536	-0.291197	down	1.84982e-10	3.1806e-10	peptidyl-tRNA hydrolase
Kmarxianus_FIM1_584	11.005	14.035	18.596	24.427	24.769	25.648	0.778326	up	3.98606e-19	8.62024e-19	GTP-binding protein GTR1
Kmarxianus_FIM1_585	130.333	132.855	142.89	143.391	153.646	162.291	0.177767	up	3.43177e-10	5.8589e-10	rotenone-insensitive NADH-ubiquinone oxidoreductase
Kmarxianus_FIM1_586	39.286	33.425	32.158	27.699	29.606	32.185	-0.228783	down	2.07436e-102	1.13417e-101	exoribonuclease II
Kmarxianus_FIM1_587	10.198	6.334	9.759	16.345	16.367	13.318	0.807935	up	2.12617e-11	3.75583e-11	hypothetical protein KLMA_10277
Kmarxianus_FIM1_588	44.746	39.884	50.404	84.465	94.167	87.118	0.976731	up	8.99941e-33	2.52903e-32	54S ribosomal protein L33
Kmarxianus_FIM1_589	25.412	21.8	31.29	39.621	38.253	41.937	0.60994	up	1.27049e-24	3.07875e-24	RNA exonuclease NGL2
Kmarxianus_FIM1_590	26.859	23.091	26.397	34.041	35.886	35.488	0.465421	up	8.83561e-09	1.43964e-08	ATP-dependent DNA helicase II subunit 1
Kmarxianus_FIM1_591	14.33	13.234	15.739	17.119	16.248	18.09	0.248885	up	0.650046	0.672563	palmitoyltransferase PFA4
Kmarxianus_FIM1_592	54.226	52.625	56.205	55.08	55.209	59.298	0.056657	up	1.90057e-49	6.81363e-49	transcriptional regulatory protein SIN3
Kmarxianus_FIM1_593	61.702	51.991	57.351	64.734	66.221	61.092	0.167089	up	0.0253455	0.0303786	DNA-directed RNA polymerase II subunit RPB11
Kmarxianus_FIM1_594	22.067	21.833	21.248	17.523	18.922	22.444	-0.145716	down	4.2247e-33	1.19688e-32	cell cycle serine/threonine-protein kinase CDC5/MSD2
Kmarxianus_FIM1_595	40.307	40.298	42.06	35.363	35.682	35.804	-0.199145	down	1.90557e-81	9.05495e-81	DNA topoisomerase 1
Kmarxianus_FIM1_596	414.712	446.673	388.288	366.211	332.413	331.267	-0.279058	down	6.21783e-222	5.68192e-221	mitochondrial intermembrane space cysteine motif-containing protein MIC17
Kmarxianus_FIM1_597	180.281	157.576	198.318	226.556	242.199	255.136	0.433066	up	2.2849e-17	4.73748e-17	SAP super family
Kmarxianus_FIM1_598	12.128	9.067	13.367	22.357	21.627	18.09	0.844747	up	5.12021e-13	9.49728e-13	coenzyme Q-binding protein COQ10
Kmarxianus_FIM1_599	12.987	9.628	13.927	16.368	17.894	13.703	0.392398	up	0.0805252	0.0927512	mitochondrial distribution and morphology protein 12
Kmarxianus_FIM1_600	29.285	28.083	30.583	41.871	44.302	46.134	0.589101	up	1.11035e-22	2.58868e-22	sorting nexin MVP1
Kmarxianus_FIM1_601	62.207	62.075	61.562	63.11	58.046	61.224	-0.0271441	down	9.15738e-27	2.309e-26	RNA 3'-terminal phosphate cyclase-like protein
Kmarxianus_FIM1_602	54.289	50.969	62.841	73.997	70.868	73.832	0.379616	up	0.000217922	0.000296558	transcription initiation factor TFIID subunit 4
Kmarxianus_FIM1_603	1046.16	997.64	1223.11	1563.99	1400.42	1357.65	0.403791	up	3.05354e-161	2.21678e-160	lysophospholipase
Kmarxianus_FIM1_604	70.698	85.515	94.091	127.136	118.488	121.51	0.55262	up	7.741e-14	1.47341e-13	histone H2A.Z
Kmarxianus_FIM1_605	25.607	22.672	27.816	52.533	46.525	45.153	0.922281	up	8.76089e-30	2.34356e-29	OPA3-like protein
Kmarxianus_FIM1_606	90.287	75.9	93.317	122.786	124.355	118.921	0.496326	up	2.61064e-33	7.44859e-33	ERAD-associated E3 ubiquitin-protein ligase HRD1
Kmarxianus_FIM1_607	25.81	22.575	21.167	19.723	21.159	18.866	-0.219191	down	3.88873e-33	1.1029e-32	RNA polymerase I-specific transcription initiation factor RRN11
Kmarxianus_FIM1_608	25.373	31.646	25.241	42.496	35.734	37.036	0.486689	up	0.0026298	0.00336251	mediator of RNA polymerase II transcription subunit 31
Kmarxianus_FIM1_609	757.992	936.607	1005.47	602.4	552.6	546.406	-0.666265	down	0	0	pyruvate carboxylase 2
Kmarxianus_FIM1_610	42.726	42.752	46.234	39.563	38.136	40.438	-0.156922	down	1.14795e-20	2.57195e-20	DASH complex subunit DUO1
Kmarxianus_FIM1_611	28.838	22.737	31.766	17.431	20.355	22.275	-0.472578	down	3.65996e-32	1.01813e-31	autophagy-related protein 12
Kmarxianus_FIM1_612	70.771	68.331	87.791	76.378	72.435	82.729	0.0292614	up	4.93214e-39	1.54373e-38	YAP1-binding protein 1
Kmarxianus_FIM1_613	54.665	44.479	63.026	99.275	101.725	92.882	0.857718	up	2.466e-60	9.83201e-60	cylicin-2
Kmarxianus_FIM1_614	32.032	28.213	34.43	38.347	40.214	40.441	0.329921	up	0.108437	0.123432	probable protein kinase YGL059W
Kmarxianus_FIM1_615	32.032	28.213	34.43	38.347	40.214	40.441	0.329921	up	0.108437	0.123432	probable protein kinase YGL059W
Kmarxianus_FIM1_616	41.528	38.869	45.306	56.673	57.381	55.071	0.428062	up	0.00170927	0.00221641	ubiquitin-conjugating enzyme E2 2
Kmarxianus_FIM1_617	25.556	18.621	20.16	22.348	25.205	24.903	0.171449	up	0.0971906	0.111139	hypothetical protein KLMA_10246
Kmarxianus_FIM1_618	35.768	48.099	40.715	48.109	45.234	43.379	0.134147	up	4.80726e-07	7.3796e-07	protein SDS23
Kmarxianus_FIM1_619	760.827	823.634	634.706	578.942	558.483	583.941	-0.366464	down	0	0	acyl-CoA desaturase 1
Kmarxianus_FIM1_620	9.44	11.153	10.348	19.752	23.765	19.157	1.01828	up	2.78695e-27	7.08876e-27	siroheme biosynthesis protein MET8
Kmarxianus_FIM1_621	7.325	5.373	6.936	9.338	7.982	7.301	0.326491	up	0.455669	0.48312	RNA binding protein NGR1
Kmarxianus_FIM1_622	13.712	16.957	19.117	19.064	20.591	18.406	0.221817	up	0.411283	0.438999	protein AME1
Kmarxianus_FIM1_623	114.39	102.525	123.971	169.295	180.046	176.648	0.625739	up	3.6575e-29	9.65055e-29	ER-derived vesicles protein ERV14
Kmarxianus_FIM1_624	2.454	3.145	4.092	2.958	2.317	2.882	-0.248523	down	0.00231369	0.00297068	hypothetical protein FIM1_624
Kmarxianus_FIM1_625	732.658	610.918	847.22	1141.12	1185.63	1234.74	0.701027	up	0	0	hypothetical protein KLMA_10238
Kmarxianus_FIM1_626	419	357.116	399.551	507.929	599.884	589.46	0.529738	up	1.6873e-85	8.28124e-85	uncharacterized protein YLR301W
Kmarxianus_FIM1_627	50.007	47.958	55.863	33.121	34.047	34.916	-0.591547	down	0	0	SNF2 N
Kmarxianus_FIM1_628	4212.16	4686.14	5007.51	4434.67	4264.26	3428.2	-0.19745	down	0	0	WW domain-containing protein YFL010C
Kmarxianus_FIM1_629	100.881	99.424	86.761	77.996	72.323	78.895	-0.324683	down	2.77134e-166	2.05472e-165	glucan 1,3-beta-glucosidase
Kmarxianus_FIM1_630	88.692	77.049	85.113	94.246	84.156	92.919	0.113151	up	2.00632e-06	2.99287e-06	hypothetical protein FIM1_630
Kmarxianus_FIM1_631	24.335	31.258	27.438	33.144	32.684	29.193	0.19459	up	0.00012155	0.000167327	rhoGAP_fMSB1
Kmarxianus_FIM1_632	4.671	5.965	6.114	10.598	7.295	9.289	0.698391	up	1.37484e-10	2.37485e-10	gamma-glutamyltransferase
Kmarxianus_FIM1_633	80.647	76.311	79.238	107.127	104.774	127.543	0.523183	up	3.40493e-30	9.14573e-30	elongation factor Tu
Kmarxianus_FIM1_634	68.541	52.493	70.276	70.929	67.948	72.965	0.147074	up	0.000597016	0.000792835	U1 small nuclear ribonucleoprotein C homolog
Kmarxianus_FIM1_635	761.755	672.209	692.174	639.916	755.641	733.756	0.00215279	up	1.0085e-91	5.19354e-91	ATP synthase subunit H
Kmarxianus_FIM1_636	11.574	9.421	12.814	16.968	17.651	18.881	0.662084	up	3.98379e-08	6.37383e-08	hypothetical protein KLMA_10226
Kmarxianus_FIM1_637	542.871	465.163	502.198	740.984	792.007	779.713	0.614809	up	4.70646e-177	3.65538e-176	KLLA0C05126p
Kmarxianus_FIM1_638	10.358	10.722	12.692	15.811	12.293	16.824	0.411755	up	0.029799	0.0355371	translation initiation factor eIF-2B subunit beta
Kmarxianus_FIM1_639	11.972	7.665	7.634	14.692	19.925	19.161	0.97957	up	6.65074e-17	1.36381e-16	protein PET18
Kmarxianus_FIM1_640	8.86	7.96	8.291	11.713	11.915	11.717	0.493137	up	0.000102935	0.000142339	hypothetical protein KMAR_10199
Kmarxianus_FIM1_641	6.718	7.159	5.534	10.187	11.442	11.008	0.749544	up	6.4216e-10	1.08662e-09	DNA damage checkpoint control protein MEC3
Kmarxianus_FIM1_642	44.559	40.836	48.626	56.318	59.514	57.202	0.368589	up	0.00255537	0.00327055	phosphoserine aminotransferase
Kmarxianus_FIM1_643	3343.26	2932.22	2774.06	3073.36	3706.75	3431.91	0.174352	up	1.3566e-30	3.66835e-30	LAFE_0C07910g1_1
Kmarxianus_FIM1_644	38.869	31.301	32.662	35.096	40.874	42.211	0.200703	up	0.0329623	0.0391845	uncharacterized protein YLR287C
Kmarxianus_FIM1_645	8.532	9.383	9.168	12.162	11.88	12.271	0.423058	up	0.00339227	0.00430269	proline-rich protein LAS17
Kmarxianus_FIM1_646	13.708	16.958	15.495	16.52	14.79	19.846	0.14822	up	0.00474699	0.00595738	endochitinase
Kmarxianus_FIM1_647	33.04	31.073	36.51	33.527	35.516	32.843	0.0179952	up	1.04367e-08	1.69681e-08	putative nicotinamide N-methyltransferase
Kmarxianus_FIM1_648	22.653	23.254	27.752	29.338	34.696	33.134	0.399605	up	0.00997976	0.0123116	3-2-trans-enoyl-CoA isomerase
Kmarxianus_FIM1_649	20.304	19.343	23.379	34.609	32.229	35.278	0.696164	up	5.55699e-18	1.16887e-17	DUF1640
Kmarxianus_FIM1_650	37.774	44.447	44.943	62.238	72.019	74.787	0.717103	up	8.65766e-24	2.06449e-23	uncharacterized peptide chain release factor-like protein YLR281C
Kmarxianus_FIM1_651	22.547	23.917	23.556	33.13	29.233	28.513	0.376118	up	5.12414e-05	7.2116e-05	protein YLR278C
Kmarxianus_FIM1_652	37.315	33.107	40.896	43.712	44.091	44.724	0.251593	up	0.338052	0.36448	endoribonuclease YSH1
Kmarxianus_FIM1_653	62.001	53.85	57.072	43.335	46.885	53.122	-0.270663	down	9.06439e-115	5.34758e-114	ATP-dependent RNA helicase DBP9
Kmarxianus_FIM1_654	9.006	7.197	10.728	10.454	10.265	9.844	0.182499	up	0.135724	0.152894	peroxisomal biogenesis factor 8
Kmarxianus_FIM1_655	11.55	9.015	15.135	21.385	16.713	18.76	0.671394	up	1.75029e-09	2.90714e-09	uncharacterized membrane protein YOL073C
Kmarxianus_FIM1_656	19.711	14.282	18.708	31.655	33.619	26.041	0.792987	up	4.83856e-16	9.71242e-16	prefoldin subunit 3
Kmarxianus_FIM1_657	13.07	13.159	13.045	16.15	15.691	15.217	0.260847	up	0.558564	0.58439	uncharacterized ABC transporter ATP-binding protein/permease YOL075C
Kmarxianus_FIM1_658	66.341	68.554	67.495	75.38	67.787	66.756	0.0527215	up	2.8605e-21	6.46704e-21	protein YBR138C
Kmarxianus_FIM1_659	374.668	503.26	488.6	905.008	833.939	752.206	0.866297	up	1.52098e-69	6.52721e-69	_
Kmarxianus_FIM1_660	44.305	40.937	48.057	63.423	58.182	67.628	0.505488	up	8.8607e-14	1.68295e-13	C12G12.12
Kmarxianus_FIM1_661	55.884	60.924	45.405	38.731	35.023	37.656	-0.541999	down	1.51782e-232	1.42949e-231	e3 ubiquitin-protein ligase complex SLX5-SLX8 subunit SLX5
Kmarxianus_FIM1_662	249.501	297.916	205.698	143.325	160.944	165.356	-0.681358	down	0	0	rRNA 2'-O-methyltransferase fibrillarin
Kmarxianus_FIM1_663	19.193	19.54	20.79	19.657	18.661	22.033	0.0199294	up	5.76242e-16	1.15403e-15	flocculation protein FLO5
Kmarxianus_FIM1_664	40.04	40.099	43.331	70.324	76.973	74.389	0.844342	up	1.97126e-73	8.78413e-73	enoyl reductase TSC13
Kmarxianus_FIM1_665	5.503	6.607	9.183	9.645	10.857	10.452	0.539683	up	5.57227e-05	7.82544e-05	cell division control protein 7
Kmarxianus_FIM1_666	3.396	4.296	6.165	7.899	6.412	7.006	0.62128	up	0.00444866	0.00559508	protein ERP3
Kmarxianus_FIM1_667	3.171	2.154	3.99	5.388	5.193	5.566	0.793442	up	1.62751e-08	2.6313e-08	allantoinase
Kmarxianus_FIM1_668	20.946	17.253	16.85	18.575	21.429	21.597	0.162229	up	0.00022166	0.000301409	importin subunit beta-2
Kmarxianus_FIM1_669	9.061	12.341	9.247	13.616	12.156	12.094	0.305036	up	0.654113	0.676235	bud site selection protein 14
Kmarxianus_FIM1_670	29.952	24.838	26.391	35.841	33.98	38.782	0.419836	up	0.00168559	0.00218625	phosphoribosylaminoimidazole-succinocarboxamide synthase
Kmarxianus_FIM1_671	19.483	20.031	20.523	27.086	29.688	29.076	0.515945	up	7.092e-08	1.12503e-07	serine/threonine-protein kinase KIN3
Kmarxianus_FIM1_672	15.923	15.665	17.476	19.9	18.224	19.389	0.22921	up	0.186543	0.207151	cell division control protein 15
Kmarxianus_FIM1_673	81.316	80.534	111.474	140.715	114.758	130.093	0.496361	up	2.19283e-47	7.65147e-47	putative mitochondrial carnitine O-acetyltransferase
Kmarxianus_FIM1_674	82.394	82.643	101.991	114.104	109.694	112.955	0.334696	up	5.41959e-07	8.30008e-07	oxysterol-binding protein -like protein 1
Kmarxianus_FIM1_675	29.44	31.608	31.048	43.053	44.275	43.241	0.503588	up	2.15772e-10	3.70147e-10	initiation-specific alpha-1,6-mannosyltransferase
Kmarxianus_FIM1_676	660.23	761.37	744.38	711.355	626.962	616.42	-0.148045	down	0	0	zinc finger
Kmarxianus_FIM1_677	603.546	524.113	511.681	398.262	431.515	431.994	-0.377664	down	0	0	phosphoglycerate mutase 3
Kmarxianus_FIM1_678	36.371	36.956	36.473	51.765	50.465	52.986	0.499388	up	3.74282e-18	7.91732e-18	probable dipeptidyl-peptidase 3
Kmarxianus_FIM1_679	168.702	218.526	164.657	161.538	162.877	155.037	-0.20298	down	8.35522e-206	7.26668e-205	argininosuccinate synthase
Kmarxianus_FIM1_680	515.501	454.159	434.142	389.795	382.338	402.177	-0.257526	down	0	0	glycerol-3-phosphate dehydrogenase
Kmarxianus_FIM1_681	21.5	27.193	24.924	24.69	26.01	21.292	-0.032201	down	2.80004e-22	6.45317e-22	protein MAM3
Kmarxianus_FIM1_682	80.174	104.782	100.658	121.074	115.079	98.036	0.226595	up	0.00334463	0.00424639	probable serine/threonine-protein kinase YDL025C
Kmarxianus_FIM1_683	93.727	103.715	85.231	93.415	94.743	99.998	0.0277157	up	4.30028e-38	1.32455e-37	ribose-phosphate pyrophosphokinase 5
Kmarxianus_FIM1_684	26.522	22.802	23.725	35.081	29.332	32.728	0.411201	up	0.000460768	0.000615338	AP-2 complex subunit mu
Kmarxianus_FIM1_685	59.673	58.152	69.311	104.333	98.883	108.224	0.734858	up	3.88514e-77	1.77825e-76	hypothetical protein KLMA_10174
Kmarxianus_FIM1_686	92.579	83.555	109.374	143.364	149.101	146.693	0.621204	up	3.61027e-67	1.50967e-66	actin-related protein 2
Kmarxianus_FIM1_687	18.81	16.655	19.886	27.952	28.586	28.161	0.613708	up	3.85205e-26	9.59707e-26	serine/threonine-protein kinase MPS1
Kmarxianus_FIM1_688	8.099	8.247	9.567	10.659	10.798	9.962	0.277932	up	0.966915	0.971002	CRT10 super family[
Kmarxianus_FIM1_689	11.65	11.232	14.037	20.46	23.426	22.315	0.842438	up	6.00885e-41	1.93282e-40	SMC_prok_B
Kmarxianus_FIM1_690	18.583	18.613	18.574	21.612	18.681	22.628	0.174044	up	0.0601714	0.0699701	uncharacterized membrane protein YOL092W
Kmarxianus_FIM1_691	19.292	17.655	19.035	30.81	31.032	23.818	0.613632	up	3.64939e-11	6.40328e-11	tRNA (guanine-N(1)-)-methyltransferase
Kmarxianus_FIM1_692	7.218	5.689	7.562	15.07	13.319	14.158	1.05551	up	8.46998e-24	2.02343e-23	replication factor C subunit 4
Kmarxianus_FIM1_693	10.005	8.101	10.378	14.046	13.475	14.943	0.576038	up	8.63154e-09	1.40683e-08	vacuolar protein sorting-associated protein 52
Kmarxianus_FIM1_694	5.193	3.79	5.275	8.999	9.981	8.325	0.937249	up	3.29237e-25	8.05298e-25	ATP-dependent DNA helicase HMI1
Kmarxianus_FIM1_695	22.281	21.001	24.15	30.151	30.646	30.252	0.433193	up	7.51187e-07	1.14341e-06	vacuolar protein sorting-associated protein 72
Kmarxianus_FIM1_696	14.012	12.253	15.881	22.04	28.66	27.209	0.886347	up	3.06771e-29	8.10663e-29	hexaprenyldihydroxybenzoate methyltransferase
Kmarxianus_FIM1_697	51.189	49.478	68.874	88.183	101.285	94.455	0.743855	up	4.43391e-45	1.51181e-44	vacuolar protein-sorting-associated protein 60
Kmarxianus_FIM1_698	9.505	9.528	7.998	8.252	7.887	6.944	-0.227757	down	2.48675e-15	4.91427e-15	cell division control protein 6
Kmarxianus_FIM1_699	40.026	48.981	40.347	46.046	41.297	42.615	0.00672062	up	1.71614e-59	6.80082e-59	probable DNA-binding protein SNT1
Kmarxianus_FIM1_700	22.458	20.621	20.897	45.178	39.234	40.065	0.960244	up	5.37923e-59	2.11726e-58	elongation of fatty acids protein 2
Kmarxianus_FIM1_701	36.892	30.956	33.254	32.799	34.365	38.392	0.0621952	up	7.01744e-10	1.18399e-09	exosome complex component RRP43
Kmarxianus_FIM1_702	14.464	13.019	14.678	25.494	23.154	25.7	0.81834	up	3.70404e-23	8.71725e-23	probable ribokinase
Kmarxianus_FIM1_703	8.132	8.703	9.539	10.269	8.258	9.462	0.0857341	up	3.22982e-06	4.78387e-06	ubiquitin carboxyl-terminal hydrolase 12
Kmarxianus_FIM1_704	139.852	142.74	102.899	92.159	93.283	100.892	-0.428994	down	0	0	inorganic phosphate transporter PHO87
Kmarxianus_FIM1_705	12.875	14.527	12.206	16.194	14.874	13.693	0.176438	up	0.00919583	0.0113606	probable aconitate hydratase 2
Kmarxianus_FIM1_706	12.336	10.808	14.802	20.915	18.163	19.388	0.62361	up	1.11899e-32	3.13785e-32	rasGEF super family
Kmarxianus_FIM1_707	7.245	7.5	9.151	10.272	12.857	9.883	0.466171	up	0.00114045	0.00149327	protein ECM25
Kmarxianus_FIM1_708	35.05	32.291	45.318	46.302	43.737	46.611	0.278516	up	0.816182	0.831777	pre-mRNA-splicing factor sap114
Kmarxianus_FIM1_709	18.327	16.076	21.387	25.768	26.271	25.659	0.477849	up	5.69671e-10	9.65209e-10	recyclin-1
Kmarxianus_FIM1_710	66.506	59.592	78.534	87.02	86.825	94.171	0.389282	up	1.3608e-05	1.96761e-05	F-box domain
Kmarxianus_FIM1_711	8.804	6.421	8.873	14.067	11.145	8.771	0.495848	up	0.0808153	0.0930444	RNase_H2_suC super family
Kmarxianus_FIM1_712	26.098	19.854	30.823	38.904	41.855	29.864	0.526926	up	0.00305465	0.00388956	protein involved in non-classical protein export pathway
Kmarxianus_FIM1_713	38.934	36.948	52.195	50.419	50.899	54.783	0.285462	up	0.451651	0.479249	Zn2/Cys6 DNA-binding domain
Kmarxianus_FIM1_714	22.645	21.656	27.549	32.195	31.254	33.747	0.435893	up	3.27717e-07	5.06649e-07	putative transcriptional regulatory protein YJL206C
Kmarxianus_FIM1_715	8.945	8.343	9.923	8.619	8.372	10.154	-0.00350311	down	5.79001e-13	1.07169e-12	protein LAA1
Kmarxianus_FIM1_717	0	0.128	0	0.347	0	0	1.41779	up	0.453125	0.480715	hypothetical protein KLMA_10142
Kmarxianus_FIM1_718	47.223	42.184	43.002	62.63	62.94	69.034	0.55553	up	2.38796e-35	7.04395e-35	protein SLA2
Kmarxianus_FIM1_719	1592.03	1423.94	1508.06	1651.91	1675	1629.8	0.131774	up	2.65458e-46	9.18299e-46	translation initiation factor eIF1
Kmarxianus_FIM1_720	58.711	49.925	60.976	56.376	48.786	53.616	-0.0952255	down	4.20938e-18	8.88628e-18	pre-mRNA-splicing factor CWC25
Kmarxianus_FIM1_721	108.333	93.875	108.602	115.275	115.519	130.119	0.215616	up	0.0159308	0.0193607	vacuolar protein sorting-associated protein 75
Kmarxianus_FIM1_722	16.254	12.547	17.28	18.624	19.148	20.536	0.339502	up	0.0834834	0.0960739	cysteinyl-tRNA synthetase
Kmarxianus_FIM1_723	30.685	29.126	32.405	38.31	36.452	42.014	0.340645	up	0.0280885	0.0335509	uncharacterized protein YJR098C
Kmarxianus_FIM1_724	57.747	44.661	51.691	52.897	51.109	55.582	0.0504937	up	1.08967e-06	1.64094e-06	diphthamide biosynthesis protein 4
Kmarxianus_FIM1_725	110.959	89.964	93.14	69.416	77.945	84.451	-0.343166	down	6.1232e-171	4.63854e-170	DNA-directed RNA polymerase I subunit RPA49
Kmarxianus_FIM1_726	25.493	21.259	28.2	34.861	34.533	34.105	0.465562	up	5.25643e-08	8.37407e-08	protein MPA43
Kmarxianus_FIM1_727	8.981	7.631	10.1	14.469	14.092	13.967	0.670865	up	1.60203e-28	4.17439e-28	DNA repair protein RAD50
Kmarxianus_FIM1_728	48.394	53.871	54.194	61.16	58.195	61.611	0.20993	up	0.00391109	0.00493799	protein NRD1
Kmarxianus_FIM1_729	56.127	48.156	63.514	75.115	83.872	80.128	0.51098	up	3.56122e-13	6.63618e-13	54S ribosomal protein L17
Kmarxianus_FIM1_730	10.745	8.016	11.909	14.179	15.868	15.514	0.570925	up	3.57318e-07	5.51758e-07	protein TEX1
Kmarxianus_FIM1_731	16.821	15.189	19.546	21.604	17.907	19.48	0.194344	up	0.136221	0.153421	hypothetical protein KLMA_10128
Kmarxianus_FIM1_732	990.473	807.397	918.639	1020.21	1111.5	1141.61	0.269001	up	0.347023	0.373844	zinc finger protein GIS2
Kmarxianus_FIM1_733	30.914	29.053	30.668	29.566	27.966	30.65	-0.0395827	down	2.82155e-30	7.59046e-30	folic acid synthesis protein FOL1
Kmarxianus_FIM1_734	28.029	24.283	28.417	40.374	42.032	39.031	0.589031	up	2.2219e-19	4.83106e-19	ubiquinone biosynthesis monooxygenase COQ6
Kmarxianus_FIM1_735	31.026	32.6	35.271	41.492	41.411	43.051	0.348889	up	0.0428973	0.0504669	lipase 2
Kmarxianus_FIM1_736	63.292	59.291	72.483	66.36	63.452	67.42	0.0159311	up	8.45628e-63	3.42378e-62	protein SIP3
Kmarxianus_FIM1_737	34.131	31.596	39.151	39.408	44.341	45.833	0.305145	up	0.245714	0.269198	protein transport protein DSL1
Kmarxianus_FIM1_738	1638.31	1296.59	1332.14	1554.61	1750.24	1523.89	0.178411	up	5.45187e-16	1.09309e-15	metal homeostasis factor ATX1
Kmarxianus_FIM1_739	49.961	42.328	45.492	48.619	43.711	53.763	0.0845083	up	6.21225e-05	8.69615e-05	uncharacterized ORAOV1 family protein YNL260C
Kmarxianus_FIM1_740	26.162	22.235	29.165	38.232	33.694	38.089	0.504262	up	1.55169e-07	2.43711e-07	GYF super family
Kmarxianus_FIM1_741	19.74	16.059	21.608	25.852	24.725	24.324	0.383741	up	0.010256	0.0126493	origin recognition complex subunit 5
Kmarxianus_FIM1_742	3.685	3.715	3.271	5.549	5.635	5.76	0.666929	up	1.414e-18	3.01427e-18	DNA polymerase epsilon catalytic subunit A
Kmarxianus_FIM1_743	16.897	14.913	21.69	33.593	33.918	33.46	0.916292	up	2.59405e-37	7.87861e-37	protein transport protein YIF1
Kmarxianus_FIM1_744	14.663	12.062	15.298	20.843	22.552	20.13	0.59611	up	4.56305e-07	7.00884e-07	pre-mRNA-splicing factor CWC23
Kmarxianus_FIM1_745	26.881	25.156	32.282	34.792	30.763	34.183	0.242278	up	0.483481	0.510639	phosphatidylinositol transfer protein PDR17
Kmarxianus_FIM1_746	22.529	23.16	26.78	28.046	29.58	30.589	0.283649	up	0.711347	0.731901	uncharacterized membrane protein YGL140C
Kmarxianus_FIM1_747	43.214	39.561	44.777	66.468	66.803	72.155	0.68752	up	8.04476e-39	2.50596e-38	ubiquitin fusion degradation protein 1
Kmarxianus_FIM1_748	9.93	9.323	11.109	13.661	14.365	15.161	0.508288	up	1.9673e-09	3.26446e-09	transcription factor tau 131 kDa subunit
Kmarxianus_FIM1_749	36.736	30.902	48.513	64.072	68.484	63.359	0.754211	up	4.79891e-41	1.54743e-40	vacuolar protein sorting-associated protein IST1
Kmarxianus_FIM1_750	78.302	67.623	77.252	105.923	112.176	107.657	0.545597	up	2.34683e-31	6.44608e-31	mitochondrial import protein MMP37
Kmarxianus_FIM1_751	21.846	20.717	22.686	25.936	25.477	28.191	0.286873	up	0.748648	0.767291	phosphatidylinositol 4-kinase PIK1
Kmarxianus_FIM1_752	192.794	173.69	162.113	173.042	186.409	191.087	0.0586736	up	9.41743e-64	3.8397e-63	lysine-specific permease
Kmarxianus_FIM1_753	55.78	53.598	60.373	56.417	57.681	59.367	0.031224	up	2.61459e-25	6.40416e-25	arginine permease
Kmarxianus_FIM1_754	23.916	25.035	24.466	29.331	29.89	29.859	0.278977	up	0.978531	0.981913	FH2 super family
Kmarxianus_FIM1_755	20.848	19.923	22.239	30.58	31.736	30.386	0.556998	up	8.6925e-18	1.81525e-17	rab guanine nucleotide exchange factor SEC2
Kmarxianus_FIM1_756	16.38	12.614	18.52	20.348	22.795	23.241	0.482457	up	5.95608e-06	8.73036e-06	vacuolar amino acid transporter 2
Kmarxianus_FIM1_757	13.104	12.288	13.48	15.727	16.013	14.843	0.261054	up	0.617125	0.640658	topoisomerase 1-associated factor 1
Kmarxianus_FIM1_758	8.248	8.485	7.027	10.956	9.649	9.75	0.35336	up	0.284988	0.310017	G1/S-specific cyclin CLN1
Kmarxianus_FIM1_759	34.239	33.85	36.313	42.353	43.142	45.434	0.326627	up	0.0931209	0.106693	sad1 UNC super family
Kmarxianus_FIM1_760	10.819	11.748	11.918	12.343	13.076	13.133	0.160824	up	0.00042814	0.000573229	transcription initiation factor TFIID subunit 2
Kmarxianus_FIM1_761	83.69	88.426	94.494	99.523	118.905	125.152	0.365912	up	9.81718e-05	0.000136004	putative 2-hydroxyacid dehydrogenase YNL274C
Kmarxianus_FIM1_762	40.95	30.519	32.973	66.786	68.426	55.907	0.87175	up	2.02415e-26	5.08176e-26	uncharacterized protein YCR043C
Kmarxianus_FIM1_763	29.415	24.863	27.045	29.55	30.958	28.619	0.132194	up	1.41158e-05	2.03765e-05	boron transporter 1
Kmarxianus_FIM1_764	27.551	33.782	35.517	46.099	47.147	42.35	0.485478	up	2.13708e-08	3.44982e-08	protein PER1
Kmarxianus_FIM1_765	12.017	12.808	10.968	12.044	12.917	12.278	0.0571322	up	0.00672977	0.00837935	putative kinetochore protein SPC25
Kmarxianus_FIM1_766	94.323	99.049	84.63	93.159	91.464	95.495	0.0109393	up	1.23665e-39	3.91045e-39	inositol phosphosphingolipids phospholipase C
Kmarxianus_FIM1_767	52.761	62.358	56.842	58.316	60.314	63.826	0.0854657	up	5.71439e-34	1.64932e-33	sterol 3-beta-glucosyltransferase
Kmarxianus_FIM1_768	27.966	28.283	30.135	23.2	20.434	21.087	-0.416513	down	2.87248e-73	1.27891e-72	homoserine O-acetyltransferase
Kmarxianus_FIM1_769	30.541	29.872	35.15	39.339	39.838	39.2	0.308856	up	0.224692	0.247308	ATP-dependent permease MDL1
Kmarxianus_FIM1_770	22.234	28.312	22.549	20.202	19.549	20.411	-0.280907	down	2.48832e-96	1.32719e-95	protein SKG3
Kmarxianus_FIM1_771	2.228	2.8	2.785	3.132	3.905	2.47	0.283015	up	1	1	hypothetical protein FIM1_771
Kmarxianus_FIM1_772	2.371	2.201	2.481	3.296	3.011	3.248	0.437858	up	0.122281	0.138349	plasma membrane fusion protein PRM1
Kmarxianus_FIM1_773	70.677	67.54	57.747	67.324	64.161	68.93	0.0324014	up	3.26187e-14	6.2683e-14	hypothetical protein KLMA_10085
Kmarxianus_FIM1_774	29.29	26.279	30.317	46.262	43.543	42.841	0.627069	up	8.35814e-36	2.48086e-35	protein LCD1
Kmarxianus_FIM1_775	3734.98	3150.01	3282.99	4055.09	4259.93	4138.33	0.292501	up	0.145743	0.163651	ribosomal_L37e super family
Kmarxianus_FIM1_776	14.475	15.961	16.195	26.669	25.592	28.572	0.793616	up	1.13589e-35	3.36771e-35	protein PLM2
Kmarxianus_FIM1_777	8.882	7.369	9.356	12.846	13.158	11.27	0.541579	up	3.04543e-08	4.88909e-08	regulatory protein SWI6
Kmarxianus_FIM1_778	11.979	12.251	15.496	21.916	18.395	22.868	0.669321	up	6.67411e-13	1.23401e-12	vacuolar protein sorting-associated protein VTA1
Kmarxianus_FIM1_779	157.927	179.45	106.959	163.268	150.388	141.403	0.0344023	up	6.99194e-47	2.43159e-46	S-adenosylmethionine synthetase 2
Kmarxianus_FIM1_780	17.292	19.866	16.52	16.475	19.464	14.229	-0.0975579	down	7.93771e-10	1.33625e-09	lipid phosphate phosphatase 1
Kmarxianus_FIM1_781	99.766	93.795	115.815	137.022	140.105	140.186	0.431765	up	1.51004e-08	2.44516e-08	carboxypeptidase Y inhibitor
Kmarxianus_FIM1_782	57.766	64.285	62.644	55.125	51.544	55.501	-0.187635	down	3.38958e-126	2.12184e-125	protein PSP1
Kmarxianus_FIM1_783	39.557	52.646	45.637	56.768	58.684	50.335	0.266331	up	0.585227	0.610453	putative multicopper oxidase YDR506C
Kmarxianus_FIM1_784	54.504	58.891	66.846	86.801	86.206	81.149	0.49578	up	2.55272e-18	5.41961e-18	putative NADPH dehydrogenase C23G7.10c
Kmarxianus_FIM1_785	13.515	12.811	12.479	15.445	17.481	17.841	0.387622	up	0.00159159	0.0020669	serine/threonine-protein kinase GIN4
Kmarxianus_FIM1_786	336.62	291.143	340.035	462.746	467.665	453.416	0.515884	up	9.39914e-26	2.3262e-25	ubiquitin-like protein SMT3
Kmarxianus_FIM1_787	202.468	184.358	184.439	196.657	206.248	245.142	0.181937	up	5.4668e-16	1.09567e-15	high-affinity glutamine permease
Kmarxianus_FIM1_788	32.312	29.422	33.639	30.538	32.023	32.814	3.02525e-05	up	3.66243e-07	5.64872e-07	nitroreductase-like family 4
Kmarxianus_FIM1_789	35.798	32.891	37.707	57.306	58.983	59.873	0.727443	up	5.18948e-23	1.21639e-22	putative nitroreductase HBN1
Kmarxianus_FIM1_790	8.436	9.616	8.673	8.519	7.537	8.346	-0.131175	down	1.7111e-10	2.94692e-10	SH3 super family
Kmarxianus_FIM1_791	17.291	18.884	19.94	21.248	21.786	21.447	0.200478	up	0.123629	0.139811	SCP super family
Kmarxianus_FIM1_792	12.532	10.111	12.299	18.191	18.14	20.012	0.689227	up	1.14105e-13	2.1641e-13	CAP GLY super family
Kmarxianus_FIM1_793	98.184	95.537	95.693	108.894	113.248	116.548	0.226829	up	0.000360869	0.000485649	histidine biosynthesis trifunctional protein
Kmarxianus_FIM1_794	313.471	258.141	297.238	319.347	323.769	307.398	0.1296	up	7.02466e-12	1.25789e-11	acetate non-utilizing protein 9
Kmarxianus_FIM1_795	84.585	70.698	75.072	91.662	99.587	91.007	0.293142	up	0.656104	0.678026	ribosomal RNA-processing protein 7
Kmarxianus_FIM1_796	54.938	47.572	58.563	69.155	66.743	66.09	0.326549	up	0.118084	0.133859	protein STE50
Kmarxianus_FIM1_797	29.752	27.026	21.611	32.156	35.253	34.379	0.376832	up	0.309889	0.335569	hypothetical protein FIM1_797
Kmarxianus_FIM1_798	40.903	33.985	37.886	51.233	56.277	50.586	0.487355	up	0.000131457	0.000180537	selR super family
Kmarxianus_FIM1_799	91.294	74.877	105.89	154.341	142.647	151.75	0.721937	up	2.26786e-93	1.17951e-92	LAS seventeen-binding protein 5
Kmarxianus_FIM1_800	1264.87	1094.36	1294.56	1542.96	1583.38	1617.64	0.376703	up	4.2757e-19	9.24279e-19	glutaredoxin-1
Kmarxianus_FIM1_801	8.063	8.938	8.076	10.177	11.628	10.031	0.344258	up	0.3821	0.40969	hypothetical protein KLMA_10057
Kmarxianus_FIM1_802	8.759	8.575	9.667	10.947	9.743	8.185	0.0967977	up	0.0127155	0.0155799	dnaQ_like_exo super family
Kmarxianus_FIM1_803	22.837	22.28	25.033	35.563	34.096	33.915	0.562127	up	2.29827e-11	4.05709e-11	ribonuclease H-like domain
Kmarxianus_FIM1_804	46.222	47.902	34.962	32.839	31.89	33.789	-0.389863	down	5.90299e-103	3.24447e-102	RNA-binding protein SRO9
Kmarxianus_FIM1_805	30.398	26.13	31.071	41.893	45.656	44.99	0.597414	up	4.33974e-23	1.0195e-22	autophagy-related protein 22
Kmarxianus_FIM1_806	39.932	36.072	48.448	64.776	63.294	66.912	0.647739	up	4.33879e-63	1.76078e-62	glucose-induced degradation protein 7
Kmarxianus_FIM1_807	2724.17	2266.62	2403.48	1730.01	1864.03	2015.92	-0.398416	down	0	0	glucokinase-1
Kmarxianus_FIM1_808	29.317	33.144	31.69	34.381	35.011	38.864	0.201393	up	0.0414452	0.0488134	GRASP65 -like protein 1
Kmarxianus_FIM1_809	159.642	145.254	149.796	182.47	187.803	174.493	0.260745	up	0.174859	0.194715	protein disulfide-isomerase
Kmarxianus_FIM1_810	163.117	143.553	186.45	182.575	201.929	189.599	0.21937	up	0.000947123	0.00124387	mitochondrial inner membrane i-AAA protease complex subunit MGR1
Kmarxianus_FIM1_811	28.134	26.961	34.243	32.277	38.388	38.74	0.292324	up	0.487488	0.514145	DUF1620 super family
Kmarxianus_FIM1_812	78.863	72.519	75.636	144.153	173.484	157.041	1.06413	up	9.70281e-114	5.6921e-113	FK506-binding protein 2
Kmarxianus_FIM1_813	36.578	30.045	35.634	21.964	25.398	27.439	-0.451055	down	4.28675e-123	2.64856e-122	uracil catabolism protein 2
Kmarxianus_FIM1_814	108.224	100.162	115.711	126.6	135.263	132.803	0.284204	up	0.697967	0.719296	cell wall mannoprotein PST1
Kmarxianus_FIM1_815	123.932	121.848	157.463	132.104	130.294	133.561	-0.0262982	down	4.8725e-71	2.11885e-70	sporulation-specific protein 1
Kmarxianus_FIM1_816	1207.33	1125.98	1440.16	1263.59	1422.61	1452.63	0.133331	up	1.31516e-24	3.18552e-24	protein SNA2
Kmarxianus_FIM1_817	82.381	70.319	67.244	62.28	60.698	60.578	-0.260912	down	6.37611e-116	3.79589e-115	RNA polymerase II-associated protein RBA50
Kmarxianus_FIM1_818	17.934	13.981	16.812	16.387	16.151	15.555	-0.0188933	down	1.94296e-07	3.03795e-07	spindle pole body component YDR532C
Kmarxianus_FIM1_819	27.209	23.82	29.556	33.235	29.854	27.887	0.174969	up	0.0179134	0.0217046	pantothenate kinase
Kmarxianus_FIM1_820	93.813	82.604	92.938	128.918	133.266	133.546	0.555002	up	1.14775e-33	3.29451e-33	5',5'''-P-1,P-4-tetraphosphate phosphorylase 2
Kmarxianus_FIM1_821	1144.41	980.825	1192.22	1159.71	1231.36	1304.21	0.155609	up	3.14497e-27	7.99162e-27	cytochrome b-c1 complex subunit 7
Kmarxianus_FIM1_822	472.161	483.669	535.621	637.666	612.105	627.907	0.332233	up	2.96281e-11	5.2161e-11	protein LRE1
Kmarxianus_FIM1_823	18.271	18.27	24.731	26.854	23.351	23.837	0.273104	up	0.952565	0.957695	protein PBN1
Kmarxianus_FIM1_824	43.884	42.94	39.782	32.072	33.227	35.662	-0.326539	down	3.68678e-142	2.42705e-141	adoMet-dependent rRNA methyltransferase SPB1
Kmarxianus_FIM1_825	16.443	13.994	16.995	25.344	25.822	26.123	0.704367	up	1.56209e-23	3.70971e-23	CMAS
Kmarxianus_FIM1_826	15.489	15.02	20.263	19.714	15.315	18.165	0.0672266	up	0.000457896	0.00061166	karyogamy protein KAR4
Kmarxianus_FIM1_827	9.284	9.163	15.705	11.535	13.724	10.647	0.0722487	up	0.00434848	0.00547303	hypothetical protein FIM1_827
Kmarxianus_FIM1_828	238.419	219.856	309.052	228.911	224.342	253.231	-0.119184	down	1.72005e-149	1.17833e-148	hypothetical protein KLMA_10027
Kmarxianus_FIM1_829	52.692	43.219	58.065	75.146	89.036	85.275	0.696075	up	1.28228e-28	3.34956e-28	hypothetical protein KLMA_10026
Kmarxianus_FIM1_830	44.046	37.08	44.7	50.59	56.13	51.286	0.328542	up	0.0304437	0.0362729	saccharolysin
Kmarxianus_FIM1_831	577.259	558.001	632.797	639.209	729.125	668.693	0.2043	up	0.000124262	0.00017097	UPF0327 protein AFR743W
Kmarxianus_FIM1_832	175.701	178.78	143.661	91.063	94.103	98.16	-0.814087	down	1.49478e-220	1.36119e-219	hypothetical protein KLMA_10023
Kmarxianus_FIM1_833	130.742	115.341	105.568	79.455	84.545	92.714	-0.453978	down	7.2964e-214	6.49715e-213	ribosomal RNA assembly protein KRR1
Kmarxianus_FIM1_834	13.22	13.887	14.321	16.156	14.403	14.824	0.131537	up	7.42607e-05	0.00010351	mediator of replication checkpoint protein 1
Kmarxianus_FIM1_835	12.273	11.212	12.827	10.253	9.37	7.894	-0.400085	down	1.35365e-30	3.66228e-30	hypothetical protein KLMA_10020
Kmarxianus_FIM1_836	207.254	189.477	277.921	106.89	102.449	103.201	-1.1101	down	0	0	catabolic L-serine/threonine dehydratase
Kmarxianus_FIM1_837	9.671	9.859	13.059	1.671	2.427	2.802	-2.23922	down	0	0	mating-type protein ALPHA3
Kmarxianus_FIM1_838	37.282	40.042	53.872	4.82	5.848	5.657	-3.00634	down	0	0	mating-type protein ALPHA2
Kmarxianus_FIM1_839	34.133	31.441	49.198	5.237	4.124	4.639	-3.035	down	0	0	mating-type protein ALPHA1
Kmarxianus_FIM1_840	15.052	12.053	15.411	15.44	24.667	24.51	0.603873	up	1.84311e-05	2.6496e-05	hypothetical protein KLMA_10013
Kmarxianus_FIM1_841	13.248	13.713	13.962	14.222	16.024	16.257	0.184399	up	0.00307544	0.00391508	C11D3.14c
Kmarxianus_FIM1_842	15.313	13.298	16.491	15.991	19.502	18.395	0.256757	up	0.700614	0.72174	putative transporter SEO1
Kmarxianus_FIM1_843	24.964	23.68	20.532	24.478	23.487	26.221	0.100871	up	2.22221e-07	3.46318e-07	siderophore iron transporter ARN2
Kmarxianus_FIM1_844	19.9	20.545	18.458	14.583	16.688	19.778	-0.206447	down	2.96393e-28	7.67333e-28	drug resistance protein YOR378W
Kmarxianus_FIM1_845	3.014	3.25	3.322	4.708	5.256	4.243	0.567454	up	0.000971614	0.0012754	siderophore iron transporter ARN2
Kmarxianus_FIM1_846	22.1	21.928	19.5	18.441	18.371	21.118	-0.133075	down	4.46716e-22	1.02547e-21	adenosylmethionine-8-amino-7-oxononanoate aminotransferase
Kmarxianus_FIM1_847	4.59	4.471	3.938	2.784	3.186	3.698	-0.426997	down	9.58873e-06	1.39572e-05	dethiobiotin synthetase
Kmarxianus_FIM1_848	0	0.118	0	0	0	0	-5.3339	down	0.5	0.526173	7-keto 8-aminopelargonic acid transporter
Kmarxianus_FIM1_849	3.364	7.121	4.336	4.848	3.982	5.044	-0.0952391	down	1.3737e-05	1.98516e-05	transposon Ty2-F/Ty2-GR2 Gag-Pol polyprotein
Kmarxianus_FIM1_850	26.089	29.821	23.415	24.545	26.923	22.538	-0.100129	down	3.56675e-26	8.90326e-26	purine-cytosine permease FCY2
Kmarxianus_FIM1_851	83.967	88.587	72.414	78.163	78.181	77.418	-0.067552	down	1.26857e-28	3.31542e-28	flocculation protein FLO5
Kmarxianus_FIM1_852	45.64	52.48	43.813	40.503	36.782	41.865	-0.252425	down	1.75907e-40	5.61335e-40	flocculation protein FLO5
Kmarxianus_FIM1_853	81.059	85.791	83.611	97.321	89.422	101.75	0.203948	up	0.127853	0.144276	conserved hypothetical membrane protein
Kmarxianus_FIM1_854	37.856	35.948	36.335	29.06	32.441	33.113	-0.219193	down	3.07133e-82	1.46611e-81	oligopeptide transporter 1
Kmarxianus_FIM1_855	22.567	18.662	23.246	39.056	36.659	37.649	0.814122	up	3.45199e-42	1.12913e-41	alcohol dehydrogenase 4
Kmarxianus_FIM1_856	18.416	18.545	18.844	22.054	23.229	25.595	0.344927	up	0.0670277	0.0776149	putative urea active transporter 1
Kmarxianus_FIM1_857	16.632	14.401	19.409	18.09	18.417	19.822	0.159243	up	0.0134104	0.0163967	putative monooxygenase yxeK
Kmarxianus_FIM1_858	17.882	16.367	21.035	18.735	21.667	22.393	0.183778	up	0.0130709	0.0159967	ferric reductase transmembrane component 4
Kmarxianus_FIM1_859	182.409	184.373	221.101	314.513	322.625	321.753	0.705835	up	1.06621e-152	7.41103e-152	Transporter protein ADY2
Kmarxianus_FIM1_860	119.431	102.738	122.909	147.927	143.415	138.282	0.31615	up	0.196734	0.217866	protein crtK
Kmarxianus_FIM1_861	96.966	86.144	100.984	177.579	175.222	169.539	0.878614	up	8.89318162514244e-323	1.12152901605963e-321	protein MNT4
Kmarxianus_FIM1_862	19.527	19.958	20.549	16.781	17.459	16.44	-0.24435	down	5.36492e-34	1.55016e-33	ras like GTPase super family
Kmarxianus_FIM1_863	3.196	5.224	4.908	3.154	3.971	2.305	-0.498996	down	1.91061e-05	2.74437e-05	hypothetical protein FIM1_863
Kmarxianus_FIM1_864	13.513	16.433	15.108	17.715	14.72	12.988	0.011767	up	1.2345e-08	2.00271e-08	PX_Bem1p
Kmarxianus_FIM1_865	308.842	271.722	333.914	523.59	498.045	510.765	0.744771	up	1.67679e-117	1.00975e-116	hypothetical protein KLMA_20014
Kmarxianus_FIM1_866	53.873	53.704	55.163	77.218	79.357	76.669	0.519263	up	1.23309e-12	2.25837e-12	ubiquitin carboxyl-terminal hydrolase YUH1
Kmarxianus_FIM1_867	53.739	57.001	58.011	57.221	60.064	57.609	0.0515838	up	9.06132e-24	2.15976e-23	PCI super family
Kmarxianus_FIM1_868	21.94	21.4	24.323	29.977	32.503	36.065	0.542395	up	1.33262e-08	2.15988e-08	ubiquitin carboxyl-terminal hydrolase isozyme L5
Kmarxianus_FIM1_869	10.565	10.309	13.138	20.536	20.357	19.534	0.829094	up	4.09863e-18	8.65948e-18	altered inheritance rate of mitochondria protein 25
Kmarxianus_FIM1_870	35.217	38.4	37.007	36.695	32.52	38.796	-0.0344852	down	1.09445e-14	2.12271e-14	serine/threonine-protein phosphatase 4 catalytic subunit
Kmarxianus_FIM1_871	26.047	26.28	29.115	38.061	37.782	37.484	0.476632	up	6.81305e-07	1.03824e-06	protein PEA2
Kmarxianus_FIM1_872	235.795	199.676	225.903	269.048	239.014	271.821	0.23779	up	0.0258927	0.0310131	TATA-box-binding protein
Kmarxianus_FIM1_873	48.221	44.271	51.748	62.725	60.469	69.264	0.416065	up	6.48433e-10	1.09688e-09	sister chromatid cohesion protein 4
Kmarxianus_FIM1_874	256.935	253.387	235.384	247.066	251.088	263.284	0.0301195	up	3.78011e-177	2.94372e-176	trehalose-phosphatase
Kmarxianus_FIM1_875	240.259	268.624	229.686	279.486	272.633	240.625	0.102122	up	5.90957e-18	1.24153e-17	protein SNF11
Kmarxianus_FIM1_876	67.773	98.795	74.912	131.357	109.97	98.382	0.492391	up	8.22578e-29	2.15844e-28	inositolphosphotransferase 1
Kmarxianus_FIM1_877	58.108	60.452	77.4	130.662	154.597	136.147	1.10464	up	2.75636e-72	1.21788e-71	U6 snRNA-associated Sm-like protein LSm5
Kmarxianus_FIM1_878	168.905	137.542	166.444	212.53	230.042	230.568	0.509396	up	9.24138e-25	2.24569e-24	polyamine N-acetyltransferase 1
Kmarxianus_FIM1_879	863.692	683.198	690.09	480.837	536.104	577.019	-0.488936	down	0	0	protein FMP16
Kmarxianus_FIM1_880	36.912	35.679	46.928	67.153	58.847	61.96	0.653173	up	1.07543e-69	4.62276e-69	ubiquitin carboxyl-terminal hydrolase 4
Kmarxianus_FIM1_881	53.623	49.726	54.612	82.163	89.699	92.112	0.740816	up	1.31289e-52	4.85325e-52	protein DOS2
Kmarxianus_FIM1_882	16.579	14.439	20.415	31.723	33.679	33.623	0.945058	up	5.92098e-31	1.61361e-30	putative tyrosine-protein phosphatase OCA6
Kmarxianus_FIM1_883	25.344	22.393	29.062	43.796	39.896	42.269	0.713796	up	6.80977e-33	1.92196e-32	DNA damage-inducible protein 1
Kmarxianus_FIM1_884	21.13	18.65	26.089	38.02	42.301	35.578	0.815168	up	7.75387e-30	2.07631e-29	DNA-3-methyladenine glycosylase
Kmarxianus_FIM1_885	54.486	50.965	58.832	90.341	106.518	106.659	0.885587	up	1.87059e-161	1.35989e-160	cytochrome c oxidase assembly protein COX15
Kmarxianus_FIM1_886	52.52	54.51	54.385	61.177	60.509	60.591	0.175355	up	1.03049e-09	1.72917e-09	lon protease homolog
Kmarxianus_FIM1_887	27.619	35.33	23.926	27.131	30.742	34.033	0.0812152	up	0.000129292	0.000177751	transcriptional activator HAP3
Kmarxianus_FIM1_888	9.881	8.532	8.853	18.436	16.447	17.919	0.953413	up	1.01909e-39	3.22835e-39	oligosaccharide translocation protein RFT1
Kmarxianus_FIM1_889	11.32	10.452	11.349	17.684	17.409	17.617	0.670282	up	5.07341e-14	9.7067e-14	DNA-(apurinic or apyrimidinic site) lyase 2
Kmarxianus_FIM1_890	14.871	14.244	15.023	20.18	25.983	27.972	0.748094	up	2.82472e-07	4.38385e-07	ribonucleases P/MRP protein subunit POP8
Kmarxianus_FIM1_891	45.784	41.847	52.623	76.166	69.764	72.931	0.641962	up	2.39874e-146	1.60953e-145	vacuolar protein sorting/targeting protein PEP1
Kmarxianus_FIM1_892	12.882	14.601	17.133	21.182	22.014	20.834	0.521157	up	3.70894e-06	5.48265e-06	mitogen-activated protein kinase FUS3
Kmarxianus_FIM1_893	13.922	16.296	19.587	17.196	21.864	20.081	0.247854	up	0.750408	0.768793	hypothetical protein FIM1_893
Kmarxianus_FIM1_894	516.86	663.101	636.81	588.452	526.063	492.079	-0.177371	down	0	0	acetyl-CoA hydrolase
Kmarxianus_FIM1_895	8.707	8.412	8.298	15.915	16.441	15.97	0.926925	up	3.61084e-22	8.2962e-22	methionyl-tRNA formyltransferase
Kmarxianus_FIM1_896	5.208	4.14	3.799	7.148	6.409	6.71	0.624283	up	0.00248008	0.00317808	hypothetical protein FIM1_896
Kmarxianus_FIM1_897	11.962	15.54	12.741	15.125	15.689	14.883	0.183349	up	0.123763	0.139933	mediator of RNA polymerase II transcription subunit 3
Kmarxianus_FIM1_898	127.19	143.555	129.456	192.756	195.863	186.001	0.52188	up	7.53183e-79	3.49635e-78	tryptophan synthase
Kmarxianus_FIM1_899	39.649	36.567	38.669	55.169	51.74	52.654	0.473925	up	2.99052e-19	6.4807e-19	RNA polymerase I-specific transcription initiation factor RRN6
Kmarxianus_FIM1_900	12.884	12.07	13.532	17.088	18.701	17.326	0.464755	up	1.56589e-06	2.34591e-06	mannosyl-oligosaccharide glucosidase
Kmarxianus_FIM1_901	28.926	29.145	31.661	35.669	37.088	36.204	0.280109	up	0.937402	0.944267	probable family 17 glucosidase SCW11
Kmarxianus_FIM1_902	5.589	6.102	6.701	10.764	7.011	9.439	0.565194	up	0.000681218	0.000900994	inositol oxygenase 1
Kmarxianus_FIM1_903	185.318	164.707	151.859	139.284	133.798	136.487	-0.293245	down	3.01528e-76	1.3729e-75	rRNA-processing protein CGR1
Kmarxianus_FIM1_904	28.304	26.425	22.957	16.524	16.527	18.216	-0.599595	down	5.37432e-177	4.16789e-176	protein CCM1
Kmarxianus_FIM1_905	65.645	57.481	51.647	38.947	33.693	37.181	-0.670314	down	1.16654e-215	1.04588e-214	putative membrane protein YGR149W
Kmarxianus_FIM1_906	1927.87	1762.78	1763.07	1930.34	2131.35	1886	0.12509	up	2.69664e-59	1.0646e-58	60S ribosomal protein L30
Kmarxianus_FIM1_907	1880.2	1887.34	1478.31	1310.69	1412.35	1403.79	-0.346144	down	0	0	60S ribosomal protein L24
Kmarxianus_FIM1_908	2.612	5.408	3.387	6.801	6.85	5.566	0.75231	up	0.0273597	0.0327327	protein AGA2
Kmarxianus_FIM1_909	23.747	22.198	20.784	38.044	37.059	39.943	0.785798	up	1.39651e-20	3.11681e-20	DUF1279 super family
Kmarxianus_FIM1_910	26.241	26.896	27.32	35.367	38.131	31.952	0.390256	up	0.0130855	0.0160108	uricase
Kmarxianus_FIM1_911	6.117	5.756	4.38	5.212	5.249	5.967	0.015448	up	0.0476746	0.0558985	hypothetical protein KLMA_20058
Kmarxianus_FIM1_912	4.741	5.799	4.886	4.963	4.708	4.217	-0.151494	down	4.80749e-06	7.06856e-06	hypothetical protein FIM1_912
Kmarxianus_FIM1_913	67.088	87.439	71.173	64.143	52.953	52.013	-0.416447	down	1.49069e-212	1.31619e-211	regulatory protein MIG1
Kmarxianus_FIM1_914	40.547	38.065	41.936	33.122	35.961	39.162	-0.155303	down	3.82302e-39	1.19946e-38	U4/U6 snRNA-associated-splicing factor PRP24
Kmarxianus_FIM1_915	16.815	16.421	16.981	23.158	23.417	24.33	0.497686	up	1.36542e-19	2.98621e-19	nucleoporin NUP188
Kmarxianus_FIM1_916	25.872	25.754	29.14	49.599	46.892	46.842	0.827527	up	3.74869e-39	1.17684e-38	inorganic pyrophosphatase
Kmarxianus_FIM1_917	343.742	424.524	309.926	253.623	230.402	219.45	-0.616041	down	0	0	uncharacterized protein RSN1
Kmarxianus_FIM1_918	4.64	5.234	4.512	5.799	5.728	4.563	0.161467	up	0.189542	0.210302	protein YMR265C
Kmarxianus_FIM1_919	6.538	8.067	7.019	10.932	8.888	7.594	0.342237	up	0.371779	0.399115	protein YMR265C
Kmarxianus_FIM1_920	18.341	23.744	21.403	27.056	23.874	20.855	0.177191	up	0.0114657	0.0140916	chromatin assembly factor 1 subunit p60
Kmarxianus_FIM1_921	97.021	93.254	96.283	152.219	156.153	141.858	0.65183	up	6.70738e-41	2.15486e-40	coupling of ubiquitin conjugation to ER degradation protein 1
Kmarxianus_FIM1_922	17.299	25.421	22.712	34.602	34.413	27.788	0.565034	up	8.13649e-06	1.18698e-05	transcriptional regulatory protein SAP30
Kmarxianus_FIM1_923	25.13	31.454	23.641	31.547	35.224	26.931	0.22402	up	0.127215	0.14365	metallo-dependent hydrolases
Kmarxianus_FIM1_924	95.94	95.422	106.369	128.64	132.254	124.623	0.372782	up	0.000761719	0.00100467	protein PRM8
Kmarxianus_FIM1_925	33.713	36.82	40.736	44.165	41.475	41.575	0.193212	up	0.0951089	0.108901	protein YAR028W
Kmarxianus_FIM1_926	137.638	171.83	141.993	148.88	151.712	145.266	-0.0180169	down	1.50731e-199	1.28318e-198	trehalose synthase complex regulatory subunit TPS3
Kmarxianus_FIM1_927	441.949	431.869	397.752	440.581	451.69	483.334	0.113455	up	5.86793e-25	1.43058e-24	eukaryotic translation initiation factor 1A
Kmarxianus_FIM1_928	15.401	17.79	16.67	21.619	20.931	23.101	0.396884	up	0.0256629	0.0307519	magnesium transporter NIPA2
Kmarxianus_FIM1_929	12.121	16.676	14.734	14.485	15.304	13.144	-0.0199548	down	1.82208e-09	3.02541e-09	SIR4-interacting protein SIF2
Kmarxianus_FIM1_930	37.256	41.257	43.99	47.832	48.971	43.056	0.191152	up	0.000473847	0.000632482	exocyst complex component EXO84
Kmarxianus_FIM1_931	435.4	377.688	535.534	558.693	586.274	519.629	0.303685	up	0.00447613	0.00562828	hsp70 nucleotide exchange factor FES1
Kmarxianus_FIM1_932	25.817	23.412	29.651	35.566	37.262	36.86	0.475659	up	4.8679e-12	8.75886e-12	crossover junction endonuclease EME1
Kmarxianus_FIM1_933	14.018	14.43	13.893	19.806	20.216	19.344	0.487552	up	3.75465e-10	6.40102e-10	exocyst complex component SEC8
Kmarxianus_FIM1_934	27.779	26.397	29.973	40.38	35.769	36.763	0.424168	up	0.000972397	0.0012761	hypothetical protein KLMA_20082
Kmarxianus_FIM1_935	11.985	13.67	12.974	18.161	18.929	15.846	0.454535	up	6.94872e-06	1.01654e-05	dipeptidyl aminopeptidase B
Kmarxianus_FIM1_936	120.878	137.026	130.798	178.172	172.488	167.693	0.415268	up	2.10423e-34	6.10029e-34	26S proteasome regulatory subunit RPN1
Kmarxianus_FIM1_937	40.242	36.883	48.27	83.146	85.156	85.446	1.0169	up	7.94648e-84	3.83884e-83	v-type proton ATPase subunit c''
Kmarxianus_FIM1_938	30.175	30.318	30.823	42.253	44.716	36.248	0.432249	up	7.52382e-05	0.000104844	homoserine kinase
Kmarxianus_FIM1_939	29.815	28.123	31.201	41.768	41.66	37.685	0.442212	up	7.91474e-07	1.20193e-06	protein MAS2
Kmarxianus_FIM1_940	15.518	13.582	15.627	18.375	19.94	20.804	0.402452	up	2.47021e-07	3.84165e-07	myosin-1
Kmarxianus_FIM1_941	4.869	4.83	4.024	6.959	5.324	5.039	0.335944	up	0.506392	0.532435	hypothetical protein FIM1_941
Kmarxianus_FIM1_942	858.075	715.214	676.382	440.914	462.374	489.33	-0.691913	down	0	0	ras-related protein rapC
Kmarxianus_FIM1_943	5050.22	3999.89	4077.53	3616.02	3750.77	3614.31	-0.257583	down	0	0	ribosomal protein S27
Kmarxianus_FIM1_944	12.251	11.861	11.438	14.219	14.662	13.623	0.257729	up	0.599439	0.624316	37S ribosomal protein S22
Kmarxianus_FIM1_945	26.303	24.948	26.585	48.379	51.429	42.211	0.867549	up	7.3879e-36	2.19537e-35	signal recognition particle receptor subunit beta
Kmarxianus_FIM1_946	6.97	6.076	5.137	4.47	7.619	8.04	0.146662	up	0.534662	0.56028	hypothetical protein FIM1_946
Kmarxianus_FIM1_947	21.623	19.548	23.327	29.621	32.254	33.16	0.559183	up	4.19797e-42	1.37057e-41	nucleoporin NUP192
Kmarxianus_FIM1_948	50.458	51.109	48.701	57.597	57.852	63.9	0.255227	up	0.228137	0.250888	nucleoporin NSP1
Kmarxianus_FIM1_949	31.848	34.534	35.101	36.982	38.143	39.263	0.172693	up	2.86109e-08	4.6001e-08	MAP--like proteinous protein 1
Kmarxianus_FIM1_950	68.347	93.205	86.664	47.183	43.636	30.542	-1.03227	down	0	0	protein GYP6
Kmarxianus_FIM1_951	3712.25	3138.49	2706.82	1705.84	1848.21	1899.69	-0.809394	down	0	0	phosphoglycerate mutase 1
Kmarxianus_FIM1_952	37.244	42.584	55.548	56.638	57.674	52.319	0.299679	up	0.407782	0.435706	Transporter protein ADY2
Kmarxianus_FIM1_953	1232.06	1202.45	1182.62	1544.06	1452.14	1462.47	0.301766	up	0.00350872	0.00444178	reduced viability upon starvation protein 161
Kmarxianus_FIM1_954	29.764	33.324	31.312	34.181	31.579	34.431	0.0858915	up	1.04434e-19	2.2936e-19	sterol-sensing super family
Kmarxianus_FIM1_955	101.097	129.109	97.783	71.485	73.855	69.166	-0.612622	down	0	0	serine/threonine-protein kinase HAL4/SAT4
Kmarxianus_FIM1_956	2.147	0.889	1.921	1.208	1.487	1.373	-0.284957	down	0.00299335	0.00381522	transposon Ty2-F/Ty2-GR2 Gag polyprotein
Kmarxianus_FIM1_957	363.337	455.235	463.935	560.563	530.437	553.279	0.358488	up	9.45854e-21	2.12097e-20	citrate synthase
Kmarxianus_FIM1_958	342.938	319.372	386.529	480.267	517.302	527.541	0.540119	up	1.38191e-87	6.92545e-87	flavoprotein-like protein YCP4
Kmarxianus_FIM1_959	45.597	43.904	39.736	35.282	34.119	38.485	-0.260505	down	1.01191e-82	4.85252e-82	jmjC super family
Kmarxianus_FIM1_960	50.127	43.95	47.726	68.548	74.403	66.526	0.562894	up	1.38773e-11	2.46136e-11	ribosomal_L32p super family
Kmarxianus_FIM1_961	37.788	33.227	44.37	64.12	64.213	65.816	0.750693	up	7.16809e-47	2.4912e-46	cell division control protein 10
Kmarxianus_FIM1_962	36.916	33.638	40.343	47.507	46.661	49.421	0.372716	up	4.94459e-05	6.96265e-05	dynamin-related protein DNM1
Kmarxianus_FIM1_963	29.898	29.112	32.107	39.313	36.364	39.084	0.332831	up	0.119305	0.135156	histone acetyltransferase RTT109
Kmarxianus_FIM1_964	71.528	65.062	73.85	109.801	120.295	113.334	0.706599	up	2.63537e-49	9.42852e-49	_
Kmarxianus_FIM1_965	11.495	10.141	12.5	15.354	15.218	16.247	0.455766	up	1.31777e-06	1.97874e-06	protein SFI1
Kmarxianus_FIM1_966	12.662	9.785	14.241	27.227	31.75	26.894	1.2268	up	8.06604e-95	4.25012e-94	dolichyl-diphosphooligosaccharide-protein glycosyltransferase subunit 1
Kmarxianus_FIM1_967	13.124	14.562	15.268	16.453	17.424	16.854	0.24006	up	0.405688	0.433913	origin recognition complex subunit 3
Kmarxianus_FIM1_968	840.32	732.209	821.339	806.372	819.714	863.275	0.0564318	up	4.6289e-58	1.80427e-57	cytochrome c oxidase assembly protein COX16
Kmarxianus_FIM1_969	30.434	34.629	41.112	38.631	34.506	34.603	0.0211093	up	1.18731e-38	3.68969e-38	regulatory protein ADR1
Kmarxianus_FIM1_970	11.754	10.947	12.854	13.637	12.002	12.911	0.116669	up	5.92357e-05	8.30093e-05	rad9_Rad53_bind super family
Kmarxianus_FIM1_971	21.195	18.902	22.198	19.663	22.164	25.212	0.105879	up	0.00452499	0.00568697	protein ADY4
Kmarxianus_FIM1_972	44.884	33.396	43.402	69.441	69.024	57.289	0.685913	up	3.28899e-37	9.94881e-37	CDC Septin
Kmarxianus_FIM1_973	40.933	37.678	40.33	44.403	39.884	42.481	0.0919423	up	2.63435e-08	4.24076e-08	protein BUR2
Kmarxianus_FIM1_974	43.109	39.594	42.878	50.299	49.976	53.086	0.288307	up	0.747039	0.765942	protein MFB1
Kmarxianus_FIM1_975	30.398	35.672	27.95	40.761	41.017	42.639	0.404133	up	1.38125e-05	1.99552e-05	glucosidase 2 subunit beta
Kmarxianus_FIM1_976	60.292	78.124	54.3	33.954	35.83	31.278	-0.931215	down	0	0	SVF1-like protein YDR222W
Kmarxianus_FIM1_977	56.398	67.356	45.314	39.976	35.309	37.396	-0.585347	down	0	0	protein IFH1
Kmarxianus_FIM1_978	42.273	48.656	35.898	37.076	37.04	35.889	-0.205288	down	1.14805e-95	6.08604e-95	U3 small nucleolar RNA-associated protein 13
Kmarxianus_FIM1_979	83.186	103.864	81.347	69.167	70.821	67.762	-0.369515	down	2.70154e-80	1.26759e-79	ribosome assembly protein 3
Kmarxianus_FIM1_980	58.906	72.907	84.419	92.137	82.431	68.798	0.170545	up	0.00049924	0.000665526	protein CCC1
Kmarxianus_FIM1_981	108.457	117.778	119.008	124.055	135.682	133.419	0.187488	up	8.61726e-06	1.25606e-05	glutathione S-transferase omega-like 2
Kmarxianus_FIM1_982	364.305	373.778	431.52	494.257	506.182	462.944	0.323288	up	0.00592823	0.00740426	Golgi apparatus membrane protein TVP15
Kmarxianus_FIM1_983	415.13	474.802	516.866	555.899	554.135	514.413	0.207533	up	2.82441e-08	4.54251e-08	protein BMH2
Kmarxianus_FIM1_984	15.497	14.925	18.557	21.978	24.553	22.398	0.492922	up	0.00199986	0.00257787	KLTH0F03982p
Kmarxianus_FIM1_985	15.497	14.925	18.557	21.978	24.553	22.398	0.492922	up	0.00199986	0.00257787	KLTH0F03982p
Kmarxianus_FIM1_986	15.497	14.925	18.557	21.978	24.553	22.398	0.492922	up	0.00199986	0.00257787	KLTH0F03982p
Kmarxianus_FIM1_987	37.624	33.339	40.136	67.503	71.217	65.854	0.880759	up	1.40079e-61	5.62359e-61	hypothetical protein FIM1_988
Kmarxianus_FIM1_988	37.624	33.339	40.136	67.503	71.217	65.854	0.880759	up	1.40079e-61	5.62359e-61	hypothetical protein FIM1_988
Kmarxianus_FIM1_989	25.212	22.507	28.643	29.758	26.95	32.77	0.22867	up	0.45556	0.483102	transposon Ty2-LR1 Gag-Pol polyprotein
Kmarxianus_FIM1_990	28.26	20.648	30.823	33.067	34.874	34.241	0.357916	up	0.204803	0.226466	transposon Ty2-LR1 Gag-Pol polyprotein
Kmarxianus_FIM1_991	12.692	18.082	14.486	14.625	15.159	13.692	-0.0580134	down	3.68549e-32	1.02469e-31	SNF2 family N-terminal domain
Kmarxianus_FIM1_992	31.705	40.055	32.693	37.454	35.294	34.629	0.0398299	up	6.57478e-15	1.28376e-14	serine/threonine-protein kinase srk1
Kmarxianus_FIM1_993	7.438	7.494	7.87	9.172	9.331	8.875	0.263825	up	0.798623	0.815313	ribosome-releasing factor 2
Kmarxianus_FIM1_994	20.619	21.078	17.102	24.597	24.935	24.043	0.323409	up	0.477999	0.50536	translation initiation factor eIF-2B subunit alpha
Kmarxianus_FIM1_995	38.842	37.954	31.185	38.446	38.82	37.742	0.0909543	up	1.09505e-05	1.58818e-05	DNA-directed RNA polymerase III subunit rpc5
Kmarxianus_FIM1_996	23.474	25.077	20.326	15.754	17.661	15.939	-0.48083	down	4.66481e-104	2.57748e-103	ATP-dependent RNA helicase DBP7
Kmarxianus_FIM1_997	30.69	29.485	39.571	46.993	43.626	46.268	0.456643	up	5.58023e-11	9.74535e-11	glucose starvation modulator protein 1
Kmarxianus_FIM1_998	21.014	21.094	23.225	27.238	25.984	26.247	0.282569	up	0.892473	0.903169	YKR023W
Kmarxianus_FIM1_999	70.816	79.841	70.58	81.806	87.815	80.752	0.178484	up	0.0132614	0.0162222	mitochondrial import inner membrane translocase subunit TIM16
Kmarxianus_FIM1_1000	112.563	144.783	123.839	99.348	91.724	85.65	-0.46205	down	0	0	hap4 transcription factor
Kmarxianus_FIM1_1001	6.282	7.062	6.543	10.827	9.693	9.068	0.573115	up	0.000147566	0.000202183	centromere DNA-binding protein complex CBF3 subunit C
Kmarxianus_FIM1_1002	5.903	5.229	6.534	7.986	7.814	8.059	0.433495	up	0.0509391	0.0596057	DNA replication regulator SLD2
Kmarxianus_FIM1_1003	42.737	43.923	37.863	26.658	30.535	29.352	-0.524875	down	1.0266e-145	6.84445e-145	U3 small nucleolar RNA-associated protein 15
Kmarxianus_FIM1_1004	27.981	29.885	26.716	44.11	46.148	37.207	0.591661	up	7.95277e-26	1.97103e-25	actin-interacting protein 1
Kmarxianus_FIM1_1005	18.347	22.369	19.327	26.892	24.296	21.815	0.281947	up	0.995079	0.997177	chromatin structure-remodeling complex subunit RSC7
Kmarxianus_FIM1_1006	65.373	67.798	66.954	75.947	71.873	77.633	0.171923	up	1.24562e-09	2.07948e-09	mitochondrial respiratory chain complexes assembly protein RCA1
Kmarxianus_FIM1_1007	29.726	27.968	32.783	29.962	30.222	33.07	0.0436131	up	1.39443e-12	2.54938e-12	vacuolar basic amino acid transporter 1
Kmarxianus_FIM1_1008	5.682	7.08	7.368	8.68	11.424	9.322	0.547676	up	0.00498159	0.00624431	putative ADP-ribose 1-phosphate phosphatase YML087W
Kmarxianus_FIM1_1009	15.638	14.913	13.795	17.313	18.89	18.554	0.304221	up	0.689981	0.711628	aspartate aminotransferase
Kmarxianus_FIM1_1010	44.455	56.028	48.343	49.24	45.129	43.776	-0.107441	down	1.58463e-86	7.88844e-86	YMR086W
Kmarxianus_FIM1_1011	111.703	140.103	118.67	127.707	118.75	119.853	-0.0163149	down	2.29752e-92	1.18902e-91	glucosamine-fructose-6-phosphate aminotransferase [isomerizing]
Kmarxianus_FIM1_1012	47.936	63.863	56.646	65.956	69.19	56.435	0.185674	up	0.00013004	0.000178638	vacuolar aminopeptidase 1
Kmarxianus_FIM1_1013	8.912	8.638	9.289	15.34	15.164	14.594	0.748667	up	6.5523e-41	2.10633e-40	putative serine/threonine-protein kinase HSL1
Kmarxianus_FIM1_1014	210.397	304.77	269.862	376.828	336.295	332.928	0.414134	up	6.84502e-27	1.72929e-26	alcohol dehydrogenase 4
Kmarxianus_FIM1_1015	86.499	87.902	74.785	68.353	64.076	69.479	-0.303521	down	1.21835e-79	5.6809e-79	U3 small nucleolar RNA-associated protein 11
Kmarxianus_FIM1_1016	19.809	20.69	22.805	29.357	30.495	26.891	0.454432	up	0.000456637	0.000610164	protein MTC2
Kmarxianus_FIM1_1017	78.536	75.39	86.12	106.184	118.297	118.119	0.513209	up	1.49269e-20	3.32719e-20	putative mitochondrial carrier protein YHM1/SHM1
Kmarxianus_FIM1_1018	15.737	14.044	16.032	19.415	19.755	18.994	0.344349	up	0.114807	0.130283	protein PCF11
Kmarxianus_FIM1_1019	11.816	10.723	12.272	13.745	13.653	12.49	0.196396	up	0.0234332	0.0281835	protein SIR4
Kmarxianus_FIM1_1020	1.661	2.017	1.193	2.155	1.598	1.633	0.144911	up	0.221841	0.24453	hypothetical protein FIM1_1020
Kmarxianus_FIM1_1021	23.959	27.848	26.052	33.188	29.567	34.874	0.326435	up	0.28893	0.313979	KLTH0E10362p
Kmarxianus_FIM1_1022	253.932	228.913	241.175	307.4	346.247	344.142	0.462704	up	5.4781e-27	1.38529e-26	adenylate kinase 1
Kmarxianus_FIM1_1023	5.117	5.468	3.66	4.332	4.675	3.618	-0.174133	down	0.00396439	0.00500166	hypothetical protein FIM1_1023
Kmarxianus_FIM1_1024	61.199	79.309	77.961	80.633	78.636	65.692	0.0422458	up	7.57682e-36	2.25023e-35	protein MSC3
Kmarxianus_FIM1_1025	1201.27	986.33	1260.68	1679.89	1705.67	1723.06	0.567056	up	2.63739e-183	2.10468e-182	histone H2A
Kmarxianus_FIM1_1026	1071.6	1037.28	1101.05	1341.91	1356.06	1313.58	0.321616	up	7.18822e-05	0.000100328	histone H2B.1
Kmarxianus_FIM1_1027	13.595	16.389	12.346	19.722	20.776	21.173	0.54288	up	1.36599e-16	2.77823e-16	sporulation-specific protein 71
Kmarxianus_FIM1_1028	11.409	10.664	10.732	11.795	12.631	12.85	0.184316	up	0.0362624	0.0429317	protein STE5
Kmarxianus_FIM1_1029	189.673	244.013	174.216	151.712	158.344	153.638	-0.390663	down	0	0	pyruvate dehydrogenase E1 component subunit alpha
Kmarxianus_FIM1_1030	31.353	35.322	27.213	15.928	17.437	18.175	-0.86521	down	2.2357e-223	2.05378e-222	probable metalloprotease ARX1
Kmarxianus_FIM1_1031	12.439	16.722	14.327	16.429	14.793	16.007	0.119048	up	0.00953496	0.0117712	meiotic recombination protein DMC1
Kmarxianus_FIM1_1032	17.927	19.487	21.051	31.078	27.376	32.178	0.632421	up	1.20562e-18	2.57216e-18	membrane protein TMS1
Kmarxianus_FIM1_1033	6.323	4.961	6.664	10.323	12.227	9.685	0.844698	up	2.48877e-09	4.1154e-09	actin superfamily
Kmarxianus_FIM1_1034	13.901	15.199	13.282	19.464	21.162	20.391	0.525728	up	5.61789e-05	7.88527e-05	hypothetical protein KLMA_20177
Kmarxianus_FIM1_1035	20.586	18.093	16.771	18.568	18.701	18.09	-0.00236945	down	0.0213856	0.0258039	protein SLO1
Kmarxianus_FIM1_1036	2.161	2.412	3.603	3.894	3.71	3.691	0.466071	up	0.0113368	0.013943	DNA repair and recombination protein RDH54
Kmarxianus_FIM1_1037	9.973	8.897	11.346	11.968	12.33	11.241	0.234069	up	0.447061	0.474475	zinc finger protein YDR049W
Kmarxianus_FIM1_1038	40.19	39.902	47.484	82.434	92.664	87.095	1.03925	up	5.74973e-157	4.11133e-156	uroporphyrinogen decarboxylase
Kmarxianus_FIM1_1039	32.371	31.64	35.537	33.913	32.751	36.756	0.0550493	up	1.26801e-19	2.77665e-19	putative zinc metalloprotease YBR074W
Kmarxianus_FIM1_1040	75.34	119.065	74.587	64.349	60.498	59.964	-0.541505	down	0	0	hypothetical protein FIM1_1040
Kmarxianus_FIM1_1041	9.787	10.266	12.122	11.963	12.221	12.442	0.186912	up	0.0317288	0.0377524	endo-1-3-beta-glucanase
Kmarxianus_FIM1_1042	52.825	38.732	45.913	26.046	32.727	26.131	-0.695193	down	2.52587e-83	1.21572e-82	hypothetical protein FIM1_1042
Kmarxianus_FIM1_1043	20.623	23.434	22.927	13.232	14.433	16.397	-0.604248	down	6.76978e-72	2.97108e-71	protein CMR3
Kmarxianus_FIM1_1044	13.287	14.297	15.364	15.028	15.06	16.302	0.111215	up	0.000172056	0.000234998	protein DBF4
Kmarxianus_FIM1_1045	13.206	15.818	15.191	29.001	27.072	27.566	0.919594	up	4.48507e-15	8.79349e-15	protein SLM4
Kmarxianus_FIM1_1046	14.419	14.286	13.636	18.599	19.315	19.812	0.447139	up	0.000141229	0.000193703	reduced growth phenotype protein 1
Kmarxianus_FIM1_1047	31.825	31.937	42.483	44.615	40.219	41.398	0.248676	up	0.463643	0.490977	late secretory pathway protein avl9
Kmarxianus_FIM1_1048	9.243	8.353	9.915	13.928	13.189	11.979	0.506966	up	1.67401e-06	2.50502e-06	THO complex subunit HPR1
Kmarxianus_FIM1_1049	46.652	41.287	38.581	30.487	29.698	31.438	-0.465571	down	8.06398e-111	4.64723e-110	ribosome biogenesis protein NOP53
Kmarxianus_FIM1_1050	7.564	11.324	10.724	11.309	9.03	9.62	0.0168058	up	4.62531e-08	7.38664e-08	peroxisomal long-chain fatty acid import protein 2
Kmarxianus_FIM1_1051	14.582	15.853	18.194	26.648	27.273	25.963	0.716055	up	2.97758e-15	5.87535e-15	UPF0613 protein PB24D3.06c
Kmarxianus_FIM1_1052	57.778	48.455	66.324	72.613	69.462	68.27	0.28568	up	0.736672	0.756055	acetyltransferases
Kmarxianus_FIM1_1053	8.762	11.173	13.93	14.64	13.786	13.336	0.302372	up	0.705829	0.726826	mitochondrial holo-[acyl-carrier-protein] synthase
Kmarxianus_FIM1_1054	17.657	16.993	18.221	27.561	26.45	26.253	0.602249	up	3.32188e-11	5.83646e-11	adoMet MTases super family
Kmarxianus_FIM1_1055	7.186	6.835	7.932	12.652	8.434	10.287	0.515046	up	0.00715336	0.00889829	autophagy protein 5
Kmarxianus_FIM1_1056	13.726	16.2	13.713	15.741	14.676	18.138	0.153992	up	0.00974048	0.0120221	SGT1 super family
Kmarxianus_FIM1_1057	18.439	15.83	19.337	23.706	21.848	22.158	0.337	up	0.0681972	0.0788992	putative serine/threonine-protein kinase YPL150W
Kmarxianus_FIM1_1058	10.257	11.442	12.962	19.178	17.811	18.345	0.674806	up	3.12538e-15	6.16235e-15	folylpolyglutamate synthase
Kmarxianus_FIM1_1059	13.067	12.303	12.086	8.013	8.465	9.267	-0.540852	down	3.11666e-33	8.86332e-33	sporulation-specific protein 2
Kmarxianus_FIM1_1060	42.213	35.498	34.784	29.145	29.392	31.852	-0.315632	down	6.42656e-100	3.48461e-99	multisubstrate pseudouridine synthase 7
Kmarxianus_FIM1_1061	18.884	17.311	15.627	16.543	16.546	15.667	-0.0879797	down	2.03247e-13	3.82149e-13	pre-mRNA-splicing factor PRP46
Kmarxianus_FIM1_1062	24.969	22.918	28.295	31.637	31.751	29.121	0.280134	up	0.905427	0.915056	histone acetyltransferase ESA1
Kmarxianus_FIM1_1063	44.263	38.006	44.879	58.764	68.16	66.398	0.604485	up	1.67626e-25	4.1232e-25	serine/threonine-protein phosphatase 2A activator 2
Kmarxianus_FIM1_1064	22.523	21.625	23.135	28.697	30.739	34.835	0.486554	up	3.44086e-07	5.31797e-07	diacylglycerol O-acyltransferase 1
Kmarxianus_FIM1_1065	6.505	6.294	5.074	9.161	9.536	7.911	0.573999	up	3.63799e-07	5.61269e-07	serine/threonine-protein kinase RAD53
Kmarxianus_FIM1_1066	5.048	5.505	6.733	9.97	10.638	9.467	0.798854	up	1.15428e-08	1.87431e-08	DNA replication complex GINS protein SLD5
Kmarxianus_FIM1_1067	5.06	4.661	4.171	3.829	3.856	4.536	-0.184849	down	6.82779e-08	1.08378e-07	WD repeat-containing protein PAC11
Kmarxianus_FIM1_1068	89.427	97.184	72.311	24.183	26.999	24.999	-1.76497	down	0	0	hypothetical protein FIM1_1068
Kmarxianus_FIM1_1069	25.969	19.988	25.815	26.283	25.075	27.093	0.128366	up	0.00123617	0.00161416	NAD-dependent deacetylase HST2
Kmarxianus_FIM1_1070	32.405	32.74	40.007	42.556	43.313	46.145	0.328206	up	0.0173109	0.0209988	mutS protein -like protein 4
Kmarxianus_FIM1_1071	26.46	25.717	31.544	39.496	38.658	39.565	0.491671	up	8.69631e-12	1.55245e-11	ULP1
Kmarxianus_FIM1_1072	52.592	58.892	43.938	36.26	34.412	30.303	-0.622178	down	0	0	myb-like DNA-binding protein BAS1
Kmarxianus_FIM1_1073	143.967	142.862	152.378	205.379	229.332	238.828	0.616857	up	5.64189e-19	1.21509e-18	DUF1748 super family
Kmarxianus_FIM1_1074	69.607	66.311	75.439	115.578	128.946	139.26	0.860603	up	1.39783e-70	6.0384e-70	cytochrome oxidase assembly protein 1
Kmarxianus_FIM1_1075	143	161.037	139.007	111.302	108.59	113.061	-0.412128	down	1.96206e-266	2.09728e-265	suppressor of lethality of KEX2 GAS1 double null mutant protein 1
Kmarxianus_FIM1_1076	1.746	2.119	1.874	2.54	2.596	2.383	0.389563	up	0.177417	0.197395	BNI1-related protein 1
Kmarxianus_FIM1_1077	10.514	11.547	11.521	12.379	12.165	10.772	0.0726275	up	0.00107553	0.00140968	3-ketoacyl-CoA thiolase
Kmarxianus_FIM1_1078	9.822	12.914	8.984	11.072	11.027	11.394	0.0784596	up	0.0279406	0.0333894	hypothetical protein FIM1_1078
Kmarxianus_FIM1_1079	4.473	4.384	5.276	3.658	4.088	3.955	-0.272372	down	6.50448e-10	1.09993e-09	thiamine transporter
Kmarxianus_FIM1_1080	10.677	11.711	8.601	8.178	8.086	7.458	-0.385488	down	1.58305e-34	4.59191e-34	GAL4
Kmarxianus_FIM1_1081	7.696	9.717	9.934	19.073	19.541	16.56	1.01253	up	3.56631e-39	1.12026e-38	D-serine dehydratase
Kmarxianus_FIM1_1082	8.531	8.781	9.056	10.3	8.736	8.187	0.0460328	up	0.000170832	0.000233388	APC/C activator protein CDC20
Kmarxianus_FIM1_1083	25.772	24.109	25.219	33.76	34.002	29.749	0.376739	up	0.0308802	0.0367762	nuclear protein SNF4
Kmarxianus_FIM1_1084	17.632	21.05	19.428	18.239	19.431	20.4	-0.000993369	down	4.19397e-15	8.22894e-15	putative oligopeptide transporter YGL114W
Kmarxianus_FIM1_1085	34.52	27.34	39.894	42.463	46.319	47.86	0.425305	up	7.94112e-05	0.000110482	SWR1-complex protein 5
Kmarxianus_FIM1_1086	7.429	6.112	8.817	11.367	9.89	9.799	0.474027	up	0.0049538	0.00621096	PAB1-binding protein 2
Kmarxianus_FIM1_1087	9.517	9.113	10.225	12.3	13.061	12.022	0.373527	up	0.0668664	0.0774968	DNA replication regulator SLD3
Kmarxianus_FIM1_1088	19.974	19.993	23.901	33.548	31.731	33.38	0.627333	up	9.07505e-22	2.07141e-21	transcription initiation factor TFIID subunit 6
Kmarxianus_FIM1_1089	6.364	6.588	9.284	11.036	14.12	15.984	0.887555	up	4.42777e-05	6.245e-05	DASH complex subunit DAD3
Kmarxianus_FIM1_1090	56.921	56.435	58.514	91.085	96.473	91.903	0.70132	up	8.74502e-59	3.42655e-58	actin-related protein 2/3 complex subunit 1
Kmarxianus_FIM1_1091	39.71	34.159	34.382	32.876	34.437	36.71	-0.0574762	down	1.2932e-22	3.00558e-22	protein NSA1
Kmarxianus_FIM1_1092	14.068	14.519	15.507	16.184	15.642	14.233	0.0628965	up	1.01292e-06	1.52977e-06	CUE3
Kmarxianus_FIM1_1093	16.892	17.935	16.751	20.793	20.395	21.671	0.285348	up	0.878565	0.891182	transmembrane amino acid transporter protein
Kmarxianus_FIM1_1094	44.92	39.159	38.144	48.514	48.982	50.934	0.280261	up	0.946045	0.951506	mRNA cap guanine-N7 methyltransferase
Kmarxianus_FIM1_1095	18.599	15.441	20.084	25.483	23.899	22.381	0.406952	up	7.3059e-05	0.000101889	pre-mRNA-processing ATP-dependent RNA helicase PRP5
Kmarxianus_FIM1_1096	176.336	153.365	179.066	240.497	262.412	236.841	0.54003	up	6.42126e-19	1.3801e-18	YGL108C
Kmarxianus_FIM1_1097	719.405	764.882	541.724	510.22	516.846	575.575	-0.33819	down	0	0	protein RMD9
Kmarxianus_FIM1_1098	91.613	81.638	109.066	226.276	245.166	213.881	1.27946	up	4.42152e-254	4.57649e-253	myosin light chain 1
Kmarxianus_FIM1_1099	31.421	38.363	31.746	47.389	41.31	43.042	0.375789	up	0.00254007	0.00325256	putative transcriptional regulatory protein YBR239C
Kmarxianus_FIM1_1100	89.789	81.948	83.254	113.503	118.738	121.369	0.471708	up	8.06669e-18	1.68996e-17	GU4 nucleic-binding protein 1
Kmarxianus_FIM1_1101	33.897	43.431	36.282	45.534	45.454	41.143	0.217874	up	0.0741155	0.0855003	protein THI2
Kmarxianus_FIM1_1102	90.683	92.774	106.236	120.979	140.301	128.643	0.428661	up	4.46573e-06	6.57161e-06	thioredoxin-3
Kmarxianus_FIM1_1103	11.32	10.115	11.516	16.142	16.989	17.494	0.619482	up	1.79628e-06	2.68569e-06	hypothetical protein KMAR_20236
Kmarxianus_FIM1_1104	8.029	9.77	9.863	13.138	13.498	12.35	0.495005	up	0.00126324	0.00164703	para-hydroxybenzoate-polyprenyltransferase
Kmarxianus_FIM1_1105	32.065	29.14	31.838	49.107	47.1	45.561	0.607546	up	2.39704e-13	4.49402e-13	Mevalonate pyrophosphate decarboxylase
Kmarxianus_FIM1_1106	45.328	46.88	47.256	62.321	63.523	60.302	0.416534	up	8.39417e-10	1.41218e-09	general transcriptional corepressor TUP1
Kmarxianus_FIM1_1107	31.188	31.974	32.042	40.842	43.812	39.656	0.384838	up	0.0530821	0.0620439	monopolin complex subunit CSM1
Kmarxianus_FIM1_1108	142.182	117.527	94.47	63.822	65.252	73.145	-0.808551	down	7.84377e-210	6.87909e-209	UPF0743 protein YCR087C-A
Kmarxianus_FIM1_1109	52.441	60.829	58.553	76.555	79.486	68.303	0.384784	up	8.29512e-07	1.25786e-06	actin-binding protein
Kmarxianus_FIM1_1110	39.266	33.042	39.559	84.465	82.139	73.91	1.10432	up	2.59894e-84	1.26487e-83	UPF0587 protein YCR090C
Kmarxianus_FIM1_1111	10.883	12.847	13.414	16.562	15.7	14.294	0.325814	up	0.381146	0.408918	uncharacterized transporter C22E12.01
Kmarxianus_FIM1_1112	251.498	236.101	252.575	245.576	224.896	256.625	-0.0257165	down	2.94792e-154	2.07107e-153	transcription factor STP1
Kmarxianus_FIM1_1113	8.391	9.445	8.318	8.789	8.9	8.24	-0.0124636	down	7.49465e-11	1.30408e-10	DNA replication licensing factor MCM6
Kmarxianus_FIM1_1114	86.484	106.003	99.322	126.113	133.447	125.566	0.400303	up	3.02956e-19	6.56259e-19	glycogen phosphorylase
Kmarxianus_FIM1_1115	129.267	149.879	177.188	126.172	109.545	110.845	-0.396974	down	0	0	putative sialic acid transporter
Kmarxianus_FIM1_1116	148.77	147.076	162.656	222.316	218.057	227.402	0.542431	up	1.63087e-77	7.4974e-77	aromatic amino acid aminotransferase 1
Kmarxianus_FIM1_1117	48.542	46.335	49.738	86	78.571	87.126	0.799458	up	3.91327e-129	2.46739e-128	carboxypeptidase KEX1
Kmarxianus_FIM1_1118	10.859	7.088	7.991	8.344	9.051	6.7	-0.106321	down	1.84289e-05	2.6496e-05	hypothetical protein FIM1_1118
Kmarxianus_FIM1_1119	104.018	106.179	120.714	145.751	133.38	136.83	0.330002	up	0.0199573	0.0241028	CDP-diacylglycerol-serine O-phosphatidyltransferase
Kmarxianus_FIM1_1120	15.611	14.079	16.961	20.586	21.276	21.04	0.431174	up	3.59271e-05	5.09471e-05	acyl-coenzyme A oxidase
Kmarxianus_FIM1_1121	71.593	65.451	79.059	94.72	101.006	102.371	0.464057	up	5.39747e-60	2.14544e-59	clathrin heavy chain
Kmarxianus_FIM1_1122	17.788	17.75	21.445	29.747	31	31.763	0.699049	up	1.5618e-54	5.90703e-54	FACT complex subunit SPT16
Kmarxianus_FIM1_1123	12.44	13.623	12.413	13.773	14.297	14.16	0.134299	up	0.0354866	0.0420608	hypothetical protein KLMA_20266
Kmarxianus_FIM1_1124	148.328	154.567	154.985	172.833	158.861	159.532	0.101417	up	6.8998e-33	1.94632e-32	nuclear polyadenylated RNA-binding protein NAB2
Kmarxianus_FIM1_1125	972.967	1042.31	784.908	827.922	898.532	885.918	-0.100164	down	0	0	40S ribosomal protein S2
Kmarxianus_FIM1_1126	1060.42	1106.13	1199.51	1211.34	1239.03	1335.19	0.169447	up	2.25014e-26	5.64371e-26	mitochondrial outer membrane protein OM14
Kmarxianus_FIM1_1127	9.887	11.388	10.067	14.127	11.118	13.189	0.29426	up	0.811178	0.826838	vacuolar fusion protein MON1
Kmarxianus_FIM1_1128	16.638	18.406	20.387	30.313	27.291	30.483	0.668207	up	2.73407e-12	4.96042e-12	zinc finger DNA binding domain
Kmarxianus_FIM1_1129	27.751	25.616	31.205	40.091	38.694	40.989	0.502048	up	1.22177e-19	2.67877e-19	glucosidase 2 subunit alpha
Kmarxianus_FIM1_1130	90.335	85.343	88.402	50.374	55.844	49.33	-0.763604	down	9.97594e-266	1.06417e-264	structure-specific endonuclease subunit SLX1
Kmarxianus_FIM1_1131	29.597	29.88	28.691	26.812	27.005	25.551	-0.151692	down	3.60872e-33	1.02515e-32	mitochondrial clpX-like chaperone MCX1
Kmarxianus_FIM1_1132	111.818	127.631	119.37	137.659	129.935	136.722	0.172226	up	3.11103e-12	5.63456e-12	uncharacterized protein YBR225W
Kmarxianus_FIM1_1133	25.814	32.87	23.541	36.895	30.705	28.609	0.226587	up	0.0672314	0.0778335	methylenetetrahydrofolate reductase 2
Kmarxianus_FIM1_1134	14.037	18.412	14.63	17.275	16.792	14.091	0.0326897	up	3.01231e-07	4.66391e-07	TYROSYL-DNA PHOSPHODIESTERASE 1
Kmarxianus_FIM1_1135	207.57	201.807	158.033	138.192	137.354	193.646	-0.274212	down	1.42747e-230	1.33957e-229	pyruvate dehydrogenase E1 component subunit beta
Kmarxianus_FIM1_1136	29.472	28.607	31.953	30.779	29.893	28.079	-0.0206738	down	8.08317e-18	1.69274e-17	uncharacterized membrane protein YBR220C
Kmarxianus_FIM1_1137	179.758	204.331	184.551	182.389	176.733	168.754	-0.107316	down	6.59191e-262	6.98903e-261	zinc finger transcription factor YRR1
Kmarxianus_FIM1_1138	38.87	38.521	44.44	56.313	57.239	52.561	0.447274	up	6.02999e-07	9.22141e-07	FIT family protein SCS3
Kmarxianus_FIM1_1139	1113.19	1206.53	1252.32	1253.74	1150.87	1150.37	-0.00690679	down	0	0	heat shock protein 60
Kmarxianus_FIM1_1140	109.044	103.964	101.71	99.259	104.755	108.43	-0.010462	down	3.37728e-58	1.31739e-57	autophagy-related protein 22
Kmarxianus_FIM1_1141	119.756	112.557	124.152	124.865	122.935	130.032	0.0839838	up	1.07953e-32	3.02883e-32	putative transporter YIL166C
Kmarxianus_FIM1_1142	25.007	25.989	31.292	36.994	39.725	28.615	0.356206	up	0.0884091	0.101519	mRNA 3-end-processing protein RNA15
Kmarxianus_FIM1_1143	50.343	52.57	49.544	64.385	63.425	58.926	0.292592	up	0.73704	0.756284	transcription elongation factor S-II
Kmarxianus_FIM1_1144	38.864	32.808	44.913	62.777	65.544	68.055	0.752221	up	1.26333e-20	2.82559e-20	protein YGL041W-A
Kmarxianus_FIM1_1145	172.912	177.157	129.344	159.217	157.586	154.391	-0.0249477	down	1.02585e-92	5.32482e-92	cystathionine beta-synthase
Kmarxianus_FIM1_1146	15.871	16.674	21.009	22.537	19.121	18.388	0.165065	up	0.114298	0.129793	vacuolar protein sorting-associated protein 20
Kmarxianus_FIM1_1147	427.669	383.317	353.925	286.865	295.379	315.812	-0.375341	down	0	0	delta-aminolevulinic acid dehydratase
Kmarxianus_FIM1_1148	150.807	148.496	168.532	169.206	165.597	145.307	0.037365	up	4.14467e-28	1.06878e-27	UPF0424 protein P35G2.02
Kmarxianus_FIM1_1149	288.888	301.168	290.891	323.776	319.87	328.078	0.141491	up	1.73877e-10	2.99359e-10	YEL137C
Kmarxianus_FIM1_1150	78.688	56.958	68.709	115.017	128.571	123.618	0.845503	up	1.23906e-34	3.60409e-34	U6 snRNA-associated Sm-like protein LSm2
Kmarxianus_FIM1_1151	138.4	125.85	155.082	180.349	195.176	200.807	0.458804	up	1.16193e-30	3.15011e-30	rab GDP-dissociation inhibitor
Kmarxianus_FIM1_1152	12.426	15.835	14.282	16.388	16.329	12.374	0.083912	up	0.000386129	0.000518309	putative 2-hydroxyacid dehydrogenase YGL185C
Kmarxianus_FIM1_1153	31.592	37.832	40.406	50.693	55.947	54.93	0.556875	up	2.1796e-16	4.40896e-16	glyceraldehyde-3-phosphate dehydrogenase 2
Kmarxianus_FIM1_1154	78.363	46.05	51.099	86.24	65.283	68.155	0.323816	up	0.128968	0.145471	probable histone deacetylase HOS2
Kmarxianus_FIM1_1155	5.519	6.682	7.188	8.499	6.652	7.47	0.222392	up	0.482104	0.509391	N6-adenosine-methyltransferase IME4
Kmarxianus_FIM1_1156	3330.47	3048.2	3246.76	3053.63	3161.3	3303.2	-0.0161722	down	0	0	cytochrome c oxidase subunit 6A
Kmarxianus_FIM1_1157	56.79	51.964	66.613	79.19	80.144	87.431	0.492753	up	2.31257e-19	5.02402e-19	protein phosphatase PP2A regulatory subunit B
Kmarxianus_FIM1_1158	8.104	10.186	8.627	11.72	12.007	11.887	0.403888	up	0.000263162	0.000356175	serine/threonine-protein kinase RIM15
Kmarxianus_FIM1_1159	97.822	80.547	75.304	67.674	83.988	68.029	-0.207492	down	3.57809e-78	1.65072e-77	oligoribonuclease
Kmarxianus_FIM1_1160	19774.4	19333.5	15243.3	10705.8	11371.3	11753.6	-0.683977	down	0	0	basic-leucine zipper (bZIP) transcription factor
Kmarxianus_FIM1_1161	119.747	105.528	141.985	154.948	162.179	168.519	0.4031	up	5.00192e-12	8.97838e-12	alanine-glyoxylate aminotransferase 1
Kmarxianus_FIM1_1162	73.281	84.231	56.662	68.266	61.86	79.855	-0.0285242	down	4.84801e-41	1.5623e-40	serine hydroxymethyltransferase
Kmarxianus_FIM1_1163	14.077	12.769	14.828	17.813	17.696	19.283	0.394793	up	0.00368232	0.0046559	uncharacterized glycosyl hydrolase YLR057W
Kmarxianus_FIM1_1164	27.491	29.014	25.162	41.935	39.693	42.826	0.607769	up	0.00265169	0.00338968	hypothetical protein FIM1_1164
Kmarxianus_FIM1_1165	15.449	14.96	16.09	25.458	25.092	26.927	0.736531	up	2.68855e-17	5.55896e-17	serine/threonine-protein kinase CAK1
Kmarxianus_FIM1_1166	183.167	157.07	146.256	135.708	136.542	171.919	-0.131309	down	9.27508e-114	5.44729e-113	c-5 sterol desaturase
Kmarxianus_FIM1_1167	9.179	7.465	9.837	12.554	15.739	14.113	0.679249	up	1.93854e-07	3.03285e-07	CCR4-associated factor 16
Kmarxianus_FIM1_1168	13.764	15.061	15.194	20.534	20.565	21.818	0.515294	up	6.26263e-09	1.02488e-08	transcription factor SPT8
Kmarxianus_FIM1_1169	21.485	20.199	19.628	19.83	21.027	21.661	0.0281008	up	8.42948e-08	1.33316e-07	GTPase-activating protein GYP8
Kmarxianus_FIM1_1170	177.965	142.54	182.244	203.104	213.279	214.744	0.32809	up	0.0959946	0.109867	uncharacterized protein YMR244C-A
Kmarxianus_FIM1_1171	4.911	6.238	3.994	3.905	3.372	3.465	-0.495271	down	1.58814e-12	2.89948e-12	uncharacterized protein YMR244W
Kmarxianus_FIM1_1172	88.718	82.082	79.458	70.583	72.666	77.426	-0.181491	down	1.2926e-90	6.6045e-90	zinc/cadmium resistance protein
Kmarxianus_FIM1_1173	25.212	21.049	24.343	17.794	17.639	18.776	-0.381199	down	8.17153e-40	2.59336e-39	hypothetical protein KLMA_20315
Kmarxianus_FIM1_1174	25.817	29.67	29.007	21.748	20.904	20.312	-0.424304	down	1.85766e-117	1.11738e-116	sexual differentiation process protein isp4
Kmarxianus_FIM1_1175	52.225	45.049	47.373	30.173	32.019	33.577	-0.59489	down	9.97501e-132	6.31227e-131	sporulation-specific protein 4
Kmarxianus_FIM1_1176	2644.95	2250.47	2273.72	2294.63	2592.38	2498.31	0.0428596	up	1.00988e-283	1.13764e-282	60S ribosomal protein L20
Kmarxianus_FIM1_1177	44.583	41.204	37.49	49.777	53.849	52.518	0.340966	up	0.133437	0.150383	CTP-dependent diacylglycerol kinase 1
Kmarxianus_FIM1_1178	270.601	229.146	224.335	171.758	177.02	194.279	-0.415047	down	0	0	nucleolar protein 58
Kmarxianus_FIM1_1179	17.592	15.616	19.011	14.818	16.563	17.782	-0.0869967	down	5.09487e-16	1.0223e-15	U4/U6.U5 small nuclear ribonucleoprotein
Kmarxianus_FIM1_1180	53.063	41.564	44.291	50.518	44.591	49.925	0.0621563	up	1.38613e-13	2.62227e-13	uncharacterized transporter SLY41
Kmarxianus_FIM1_1181	75.391	93.169	84.987	86.529	83.843	85.554	0.0134734	up	1.66125e-23	3.94159e-23	mitochondrial DNA replication protein YHM2
Kmarxianus_FIM1_1182	34.15	34.244	34.092	25.257	24.305	22.293	-0.512248	down	4.75765e-45	1.62008e-44	hypothetical protein FIM1_1182
Kmarxianus_FIM1_1183	196.454	229.746	208.039	202.292	189.324	190.558	-0.123576	down	5.5712e-194	4.65186e-193	riboflavin transporter MCH5
Kmarxianus_FIM1_1184	24.846	19.347	22.203	29.268	25.992	25.04	0.274292	up	0.932444	0.939454	uncharacterized protein YOR305W
Kmarxianus_FIM1_1185	8.071	8.354	6.421	12.722	15.238	12.73	0.83265	up	0.000819151	0.0010777	hypothetical protein KLMA_20328
Kmarxianus_FIM1_1186	11.258	8.74	11.874	16.691	17.015	15.669	0.631443	up	3.94196e-11	6.91198e-11	protein CUS1
Kmarxianus_FIM1_1187	23.366	19.538	23.529	33.029	32.021	33.04	0.562185	up	3.5033e-23	8.25597e-23	N-terminal acetyltransferase A complex subunit NAT1
Kmarxianus_FIM1_1188	214.133	208.312	202.869	203.831	193.598	226.915	-0.00223967	down	3.90112e-75	1.76089e-74	galactose-1-phosphate uridylyltransferase
Kmarxianus_FIM1_1189	1168.22	1397.11	1103.65	1946.33	1480.86	1533.96	0.435292	up	4.66279e-268	5.0046e-267	UDP-glucose 4-epimerase
Kmarxianus_FIM1_1190	267.929	313.737	266.949	282.973	296.958	332.979	0.105362	up	5.78256e-56	2.21757e-55	galactokinase
Kmarxianus_FIM1_1191	7.389	8.308	10.208	6.727	6.815	7.407	-0.30631	down	1.21567e-20	2.72132e-20	hypothetical protein KLMA_20334
Kmarxianus_FIM1_1192	33.616	27.149	30.392	61.633	63.471	65.783	1.06627	up	1.1427e-47	3.98991e-47	54S ribosomal protein L51
Kmarxianus_FIM1_1193	50.33	44.884	50.25	63.384	65.221	62.344	0.392518	up	1.12e-06	1.68613e-06	translation initiation factor eIF-2B subunit delta
Kmarxianus_FIM1_1194	25.833	24.426	26.958	38.804	41.975	35.841	0.594806	up	2.02974e-13	3.81773e-13	37S ribosomal protein MRP13
Kmarxianus_FIM1_1195	12.729	12.682	14.297	16.107	14.12	15.548	0.205116	up	0.445569	0.473083	hypothetical protein KLMA_20338
Kmarxianus_FIM1_1196	2296.39	1820.38	1696.84	1548.38	1688.32	1555.85	-0.278643	down	0	0	60S ribosomal protein L11
Kmarxianus_FIM1_1197	51.528	48.061	67.378	103.719	104.552	91.574	0.844642	up	1.23298e-83	5.94539e-83	proteasome component PRE2
Kmarxianus_FIM1_1198	56.24	52.24	48.315	46.398	43.622	47.606	-0.188123	down	3.71401e-115	2.20103e-114	pre-rRNA-processing protein FHL1
Kmarxianus_FIM1_1199	11.566	12.392	13.103	19.907	22.988	20.692	0.778781	up	5.90112e-39	1.84481e-38	conserved oligomeric Golgi complex subunit 4
Kmarxianus_FIM1_1200	219.25	231.196	224.339	269.283	262.101	224.189	0.163143	up	1.82605e-13	3.44204e-13	sphingolipid long chain base-responsive protein PIL1
Kmarxianus_FIM1_1201	16.98	19.25	25.476	30.946	32.059	26.828	0.541813	up	1.20511e-05	1.7449e-05	hypothetical protein FIM1_1201
Kmarxianus_FIM1_1202	17.775	21.768	22.204	21.824	20.444	17.376	-0.0499896	down	9.09949e-07	1.37704e-06	mRNA 3'-end-processing protein YTH1
Kmarxianus_FIM1_1203	78.474	71.59	84.273	103.894	106.659	97.737	0.395699	up	0.00062889	0.000834105	protein FUN14
Kmarxianus_FIM1_1204	164.257	175.295	175.158	177.028	170.89	168.021	0.00344067	up	2.73949e-78	1.26496e-77	serine/threonine-protein phosphatase 2A 56 kDa regulatory subunit delta isoform
Kmarxianus_FIM1_1205	15.21	18.761	19.238	26.294	23.731	22.374	0.444278	up	0.00265997	0.0033986	sporulation-specific protein SPO7
Kmarxianus_FIM1_1206	4.988	4.811	5.887	6.481	7.812	7.195	0.453979	up	0.0288976	0.0344858	hypothetical protein KMAR_20334
Kmarxianus_FIM1_1207	33.935	33.59	39.601	38.068	36.368	36.258	0.0472671	up	5.4426e-19	1.17265e-18	SWR1-complex protein 3
Kmarxianus_FIM1_1208	8.875	8.303	10.773	11.433	11.941	13.068	0.382666	up	0.00563629	0.00704469	structural maintenance of chromosomes protein 5
Kmarxianus_FIM1_1209	49.474	47.692	54.573	56.535	62.291	56.971	0.212315	up	0.0113464	0.0139514	glutamyl-tRNA synthetase
Kmarxianus_FIM1_1210	374.091	348.777	414.083	472.455	443.963	433.498	0.247699	up	0.0368308	0.0435561	protein OPI10
Kmarxianus_FIM1_1211	86.459	85.102	111.465	114.88	114.45	115.166	0.28355	up	0.558982	0.584564	nucleotide exchange factor SIL1
Kmarxianus_FIM1_1212	51.001	57.757	46.116	41.22	46.618	37.939	-0.30022	down	1.49763e-76	6.82487e-76	cystathionine gamma-lyase
Kmarxianus_FIM1_1213	1269.52	1288.78	1049.97	661.334	708.571	757.119	-0.762471	down	0	0	60S acidic ribosomal protein P2-alpha
Kmarxianus_FIM1_1214	1765.95	1534.49	1512.48	1127.74	1137.07	1308.25	-0.429747	down	0	0	40S ribosomal protein S15
Kmarxianus_FIM1_1215	65.301	58.985	71.614	102.821	99.952	100.28	0.629445	up	1.23479e-29	3.28461e-29	sds3 super family
Kmarxianus_FIM1_1216	44.205	43.241	78.54	54.59	53	52.076	-0.0560034	down	8.97646e-17	1.83496e-16	protein DEP1
Kmarxianus_FIM1_1217	67.473	68.381	51.28	33.689	33.932	40.183	-0.795644	down	2.24183197857517e-314	2.75718958870822e-313	nucleolar protein 12
Kmarxianus_FIM1_1218	15.644	15.142	18.612	26.185	18.893	25.605	0.516884	up	5.71963e-05	8.02591e-05	syntaxin-8
Kmarxianus_FIM1_1219	70.605	66.016	68.261	66.059	68.359	80.833	0.0712257	up	7.54085e-09	1.23098e-08	hypothetical protein KLMA_20361
Kmarxianus_FIM1_1220	15.62	14.699	19.554	23.426	22.388	21.657	0.435986	up	0.00137032	0.00178265	RNA exonuclease NGL1
Kmarxianus_FIM1_1221	59.59	60.491	65.509	64.557	67.875	65.724	0.0945162	up	8.79583e-11	1.52845e-10	DNA base excision repair N-glycosylase 2
Kmarxianus_FIM1_1222	100.883	94.157	106.101	115.654	124.919	120.525	0.261949	up	0.355407	0.382324	protein phosphatase PP2A regulatory subunit A
Kmarxianus_FIM1_1223	17.931	18.175	18.494	19.178	20.018	18.685	0.0841844	up	0.000234109	0.000317593	protein PEX15
Kmarxianus_FIM1_1224	4.265	3.723	4.797	5.491	6.258	5.819	0.458406	up	0.033383	0.0396485	low-affinity methionine permease
Kmarxianus_FIM1_1225	94.074	89.427	87.795	78.332	77.181	86.75	-0.163292	down	1.05828e-243	1.04765e-242	putative serine/threonine-protein kinase YAL017W
Kmarxianus_FIM1_1226	5.027	5.38	5.866	7.826	7.32	8.092	0.513926	up	0.0149253	0.0181725	putative membrane protein YAL018C
Kmarxianus_FIM1_1227	38.138	45.12	45.523	49.397	46.415	45.468	0.133635	up	4.49768e-13	8.35443e-13	mediator of RNA polymerase II transcription subunit 15
Kmarxianus_FIM1_1228	27.712	28.685	29.875	35.056	40.468	41.519	0.440061	up	1.60625e-06	2.40569e-06	glutathione synthetase
Kmarxianus_FIM1_1229	15.07	14.089	15.317	18.226	18.357	19.681	0.339165	up	0.478103	0.505368	hypothetical protein KLMA_20371
Kmarxianus_FIM1_1230	14.676	13.749	16.535	18.057	16.751	18.75	0.252445	up	0.507386	0.533193	uncharacterized ATP-dependent helicase FUN30
Kmarxianus_FIM1_1231	36.015	33.942	34.412	34.961	34.347	40.43	0.0723679	up	6.7446e-20	1.48814e-19	5'-3' exoribonuclease 2
Kmarxianus_FIM1_1232	58.914	57.341	56.498	53.902	57.049	62.6	0.0066488	up	1.36e-51	4.96765e-51	copper-transporting ATPase
Kmarxianus_FIM1_1233	1915.69	1814.9	2071.48	2027.89	1904.96	1879.28	0.002502	up	1.95933e-118	1.1881e-117	SERF-like protein YDL085C-A
Kmarxianus_FIM1_1234	179.651	158.698	194.769	231.848	215.961	217.917	0.320472	up	0.00638808	0.0079691	eukaryotic translation initiation factor 3 subunit I
Kmarxianus_FIM1_1235	32.943	29.66	38.33	64.496	62.66	64.262	0.923308	up	6.11807e-64	2.49642e-63	putative carboxymethylenebutenolidase
Kmarxianus_FIM1_1236	9.93	10.689	9.502	7.539	10.78	10.065	-0.085683	down	1.61796e-05	2.33169e-05	hypothetical protein KLMA_20379
Kmarxianus_FIM1_1237	1551.67	1324.64	1700	809.365	799.84	826.727	-0.90971	down	0	0	hypothetical protein KLMA_20380
Kmarxianus_FIM1_1238	3.926	1.847	4.165	3.011	2.022	1.63	-0.57657	down	0.00669502	0.00834005	hypothetical protein KLMA_20381
Kmarxianus_FIM1_1239	33.165	28.162	38.355	60.59	65.619	52.322	0.840751	up	2.95945e-46	1.02241e-45	dolichyl-diphosphooligosaccharide-protein glycosyltransferase subunit SWP1
Kmarxianus_FIM1_1240	22.528	19.942	21.757	31.019	33.589	29.087	0.544771	up	5.22949e-05	7.35393e-05	mitochondrial inner membrane protease subunit 1
Kmarxianus_FIM1_1241	1.016	1.183	1.185	1.547	0.959	0.58	-0.132868	down	0.19779	0.218989	hypothetical protein FIM1_1241
Kmarxianus_FIM1_1242	33.832	30.514	35.902	35.049	34.181	38.123	0.0987862	up	8.05274e-05	0.000111946	protein LUC7
Kmarxianus_FIM1_1243	70.496	62.759	73.086	88.844	89.601	90.21	0.380719	up	1.28143e-05	1.85335e-05	nucleoporin ASM4
Kmarxianus_FIM1_1244	8.691	6.584	8.896	11.605	11.826	12.238	0.561336	up	1.5065e-06	2.25889e-06	uncharacterized membrane protein YDL089W
Kmarxianus_FIM1_1245	10.974	9.401	13.557	20.785	17.898	20.803	0.809849	up	2.60231e-37	7.89913e-37	calpain-like protease palB/RIM13
Kmarxianus_FIM1_1246	4.545	4.133	5.591	7.715	7.596	6.563	0.616227	up	7.89743e-05	0.000109904	protein farnesyltransferase subunit beta
Kmarxianus_FIM1_1247	32.01	31.701	35.593	47.923	41.737	39.856	0.383196	up	0.00192906	0.00248968	UBX domain-containing protein 3
Kmarxianus_FIM1_1248	57.661	61.034	62.297	90.834	94.297	81.704	0.560014	up	3.38291e-11	5.9417e-11	signal recognition particle subunit SRP14
Kmarxianus_FIM1_1249	32.567	38.82	28.13	23.796	19.307	17.915	-0.705681	down	1.55186e-132	9.85612e-132	delta(12) fatty acid desaturase
Kmarxianus_FIM1_1250	337.447	366.223	360.458	270.815	259.965	239.831	-0.465595	down	0	0	zinc finger protein STP4
Kmarxianus_FIM1_1251	105.812	99.578	104.345	153.463	148.238	160.878	0.578661	up	4.58464e-45	1.56218e-44	actin-related protein 2/3 complex subunit 2
Kmarxianus_FIM1_1252	67.918	61.027	60.545	91.807	93.803	88.012	0.530055	up	9.4549e-11	1.64025e-10	37S ribosomal protein S12
Kmarxianus_FIM1_1253	6.099	5.764	6.189	6.413	6.509	5.812	0.0534916	up	0.0040623	0.00512148	protein phosphatase 2C homolog 6
Kmarxianus_FIM1_1254	57.132	41.604	63.656	92.57	97.572	104.086	0.857442	up	1.29099e-28	3.37062e-28	37S ribosomal protein S19
Kmarxianus_FIM1_1255	21.163	17.576	18.666	18.837	19.592	18.952	-0.000603259	down	3.42722e-13	6.39559e-13	ATP-dependent RNA helicase DBP6
Kmarxianus_FIM1_1256	11.38	10.643	12.86	14.409	14.663	15.935	0.367597	up	0.00460127	0.00577728	mediator of RNA polymerase II transcription subunit 12
Kmarxianus_FIM1_1257	33.798	33.387	33.209	41.536	40.14	36.733	0.238099	up	0.139221	0.156564	protein ZRG17
Kmarxianus_FIM1_1258	213.485	209.47	203.477	232.679	244.664	243.382	0.20229	up	0.00168103	0.00218142	hypothetical protein KLMA_20401
Kmarxianus_FIM1_1259	22.881	24.457	26.992	29.653	27.33	26.846	0.173498	up	0.00534559	0.00669095	probable metabolite transport protein YBR241C
Kmarxianus_FIM1_1260	533.18	675.545	644.52	528.581	558.062	553.154	-0.176536	down	3.99704e-192	3.30578e-191	ribosomal_L18e super family
Kmarxianus_FIM1_1261	6.425	4.539	7.14	23.419	18.677	20.675	1.79362	up	1.70868e-78	7.90377e-78	HD domain-containing protein YBR242W
Kmarxianus_FIM1_1262	16.095	14.036	16.581	23.265	29.499	26.436	0.761669	up	1.21862e-26	3.06678e-26	UDP-N-acetylglucosamine-dolichyl-phosphate N-acetylglucosaminephosphotransferase
Kmarxianus_FIM1_1263	24.29	27.096	26.42	44.356	44.898	36.971	0.698023	up	1.85814e-24	4.49028e-24	nucleoporin SEH1
Kmarxianus_FIM1_1264	698.241	630.084	765.988	1097.18	1109.55	1132.8	0.673168	up	7.17037471809401e-319	8.94499923007827e-318	peroxiredoxin HYR1
Kmarxianus_FIM1_1265	17.142	18.443	17.863	26.816	24.388	25.686	0.524635	up	3.99655e-18	8.44721e-18	ISWI chromatin-remodeling complex ATPase ISW1
Kmarxianus_FIM1_1266	9.738	7.977	9.157	15.826	15.543	14.524	0.772104	up	4.99439e-14	9.55902e-14	hypothetical protein KMAR_20390
Kmarxianus_FIM1_1267	52.053	54.091	45.381	38.545	37.594	40.337	-0.379515	down	7.81553e-155	5.51306e-154	large subunit GTPase 1
Kmarxianus_FIM1_1268	19.861	19.286	26.522	31.474	31.024	35.807	0.58203	up	2.07949e-09	3.44625e-09	protein transport protein USE1
Kmarxianus_FIM1_1269	72.05	60.448	54.623	37.083	37.245	46.104	-0.63574	down	6.83826e-250	6.98117e-249	essential nuclear protein 1
Kmarxianus_FIM1_1270	40.224	36.169	40.455	56.838	51.273	54.422	0.476089	up	1.0492e-11	1.86664e-11	regulator of chromosome condensation
Kmarxianus_FIM1_1271	60.419	54.186	60.698	75.793	77.06	67.869	0.332375	up	0.0181107	0.0219283	imidazole glycerol phosphate synthase hisHF
Kmarxianus_FIM1_1272	277.079	262.615	256.379	239.431	248.736	307.687	-0.000396939	down	5.64312e-92	2.91181e-91	phospho-2-dehydro-3-deoxyheptonate aldolase
Kmarxianus_FIM1_1273	11.52	13.769	13.74	18.434	15.021	15.228	0.31885	up	0.459484	0.48677	protein BBP1
Kmarxianus_FIM1_1274	3.696	4.572	5.155	4.394	5.191	5.104	0.130001	up	0.244891	0.268353	hypothetical protein KLMA_20416
Kmarxianus_FIM1_1275	17.277	18.09	18.83	30.109	29.903	27.974	0.69903	up	4.34815e-27	1.10009e-26	G1/S-specific cyclin CLN2
Kmarxianus_FIM1_1276	160.659	143.14	181.498	230.179	217.615	210.806	0.440532	up	2.46545e-16	4.97755e-16	protein ROT1
Kmarxianus_FIM1_1277	47.368	52.963	55.685	63.959	56.465	63.471	0.237184	up	0.0996832	0.113864	vacuolar protein sorting-associated protein 27
Kmarxianus_FIM1_1278	62.644	59.644	69.907	66.28	64.817	63.812	0.0202296	up	6.75209e-19	1.4506e-18	DNA excision repair protein
Kmarxianus_FIM1_1279	19.085	17.547	19.017	24.091	26.122	23.821	0.411813	up	0.00187184	0.00242062	probable transporter MCH1
Kmarxianus_FIM1_1280	33.386	27.113	29.093	62.382	65.681	59.173	1.06339	up	1.08218e-151	7.49214e-151	protein transport protein SEC61 subunit alpha
Kmarxianus_FIM1_1281	53.034	54.032	55.067	65.073	68.892	73.506	0.355726	up	0.026923	0.0322323	37S ribosomal protein S26
Kmarxianus_FIM1_1282	99.781	105.805	116.806	76.203	86.064	75.384	-0.439967	down	2.56222e-243	2.5317e-242	p-loop NTPase super family
Kmarxianus_FIM1_1283	35451.2	32765.9	32473	22671.2	20259.2	26710.5	-0.531914	down	0	0	hypothetical protein KLMA_20427
Kmarxianus_FIM1_1284	51.494	60.38	51.548	30.769	31.504	30.006	-0.824508	down	0	0	flocculation protein FLO11
Kmarxianus_FIM1_1285	46.524	44.618	53.353	61.421	57.528	67.372	0.366764	up	8.98836e-06	1.30906e-05	ubiquitin carboxyl-terminal hydrolase 3
Kmarxianus_FIM1_1286	15.751	14.297	19.37	26.12	22.647	23.567	0.54961	up	2.5241e-05	3.5979e-05	uncharacterized protein YDR078C
Kmarxianus_FIM1_1287	16.186	15.243	17.184	17.911	18.591	17.664	0.156036	up	0.0139372	0.017009	uncharacterized protein YER152C
Kmarxianus_FIM1_1288	14.503	13.521	13.674	19.896	21.671	18.77	0.533033	up	8.34998e-05	0.000115955	PET122 super family
Kmarxianus_FIM1_1289	19.828	17.537	21.239	35.991	36.18	34.323	0.861668	up	1.71932e-39	5.42685e-39	mitochondrial inner membrane protein OXA1
Kmarxianus_FIM1_1290	28.507	26.765	27.79	32.197	32.942	37.19	0.300945	up	0.206949	0.228791	GTPase-activating protein BEM2/IPL2
Kmarxianus_FIM1_1291	8.488	6.599	9.183	9.937	11.9	11.711	0.467003	up	0.000220786	0.000300298	KH domain-containing protein YLL032C
Kmarxianus_FIM1_1292	14.534	10.126	16.635	18.601	14.117	14.294	0.187049	up	0.324128	0.350189	sporulation protein YLL033W
Kmarxianus_FIM1_1293	34.45	33.211	31.541	28.615	28.698	29.951	-0.184977	down	1.83378e-67	7.71131e-67	ribosome biogenesis ATPase RIX7
Kmarxianus_FIM1_1294	17.746	17.562	20.12	18.396	16.753	18.342	-0.0513159	down	8.16363e-15	1.58806e-14	protein GRC3
Kmarxianus_FIM1_1295	261.979	280.402	267.132	325.565	279.354	315.48	0.185205	up	1.76805e-16	3.5834e-16	pH-response transcription factor pacC/RIM101
Kmarxianus_FIM1_1296	208.587	275.94	196.937	138.121	127.681	110.497	-0.856753	down	0	0	cell wall integrity and stress response component 4
Kmarxianus_FIM1_1297	9222.12	8167.46	11438.2	13471.3	12359.7	11790.9	0.384111	up	0	0	Ubiquitin
Kmarxianus_FIM1_1298	55.165	49.363	57.383	64.28	68.11	67.983	0.307482	up	0.018961	0.0229155	proteasome component ECM29
Kmarxianus_FIM1_1299	29.817	26.716	29.113	33.319	34.616	36.751	0.289602	up	0.735296	0.75479	transcription factor tau 91 kDa subunit
Kmarxianus_FIM1_1300	68.673	59.472	61.923	49.792	50.655	51.71	-0.320949	down	1.17018e-111	6.77359e-111	adenylyltransferase and sulfurtransferase UBA4
Kmarxianus_FIM1_1301	16.909	16.353	18.724	22.443	23.886	19.725	0.345505	up	0.314546	0.340293	protein ERP5
Kmarxianus_FIM1_1302	20.274	18.316	26.067	17.456	22.354	20.823	-0.0926989	down	2.94189e-18	6.23572e-18	cytochrome c lysine N-methyltransferase 1
Kmarxianus_FIM1_1303	117.054	103.711	97.473	100.764	108.665	101.734	-0.0324353	down	1.90573e-35	5.62783e-35	protein BCP1
Kmarxianus_FIM1_1304	36.085	41.313	36.87	35.068	34.192	34.507	-0.13907	down	2.10555e-77	9.66262e-77	chromatin modification-related protein VID21
Kmarxianus_FIM1_1305	68.274	67.483	95.429	95.886	96.319	102.44	0.34992	up	2.18332e-05	3.12663e-05	ADP-ribosylation factor-binding protein GGA2
Kmarxianus_FIM1_1306	6.663	12.315	12.496	23.642	19.544	19.557	0.995225	up	1.65863e-11	2.93589e-11	uncharacterized protein YDR357C
Kmarxianus_FIM1_1307	5.516	5.214	5.668	6.772	6.142	6.79	0.264924	up	0.843513	0.85779	protein NUF1
Kmarxianus_FIM1_1308	20.338	19.753	19.573	27.728	25.683	24.784	0.390198	up	0.0161228	0.0195849	uncharacterized protein YBR271W
Kmarxianus_FIM1_1309	20.536	19.685	21.73	23.519	25.87	22.07	0.205979	up	0.119731	0.135609	anthranilate phosphoribosyltransferase
Kmarxianus_FIM1_1310	39.619	37.083	39.082	58.542	56.345	49.441	0.505131	up	1.79673e-11	3.17925e-11	NASP-related protein sim3
Kmarxianus_FIM1_1311	230.181	223.557	174.255	110.96	103.206	123.172	-0.896548	down	0	0	splicing factor CEF1
Kmarxianus_FIM1_1312	19.689	22.369	24.21	31.779	29.287	32.453	0.496928	up	1.36149e-05	1.96806e-05	UPF0121 membrane protein YLL023C
Kmarxianus_FIM1_1313	1382.03	1360.95	1553.84	1625.28	1602.42	1555.05	0.154571	up	3.67373e-169	2.76296e-168	heat shock protein SSA2
Kmarxianus_FIM1_1314	8.889	10.428	10.077	12.458	13.746	14.534	0.470812	up	0.00791753	0.00982082	putative mitochondrial carrier YPR011C
Kmarxianus_FIM1_1315	1754.81	1450.15	1622.21	1441.34	1671.33	1866.21	0.0446424	up	4.45274e-79	2.07068e-78	UPF0495 protein KLLA0D04334g
Kmarxianus_FIM1_1316	6.614	7.641	6.971	6.999	6.606	6.196	-0.100245	down	1.02083e-08	1.66071e-08	purine permease
Kmarxianus_FIM1_1317	9.108	10.747	10.629	16.476	15.563	11.728	0.521748	up	0.000888002	0.0011674	UPF0082 protein YGR021W
Kmarxianus_FIM1_1318	59.04	47.558	59.833	95.908	107.284	86.145	0.797816	up	2.55314e-29	6.76394e-29	v-type proton ATPase subunit F
Kmarxianus_FIM1_1319	73.343	70.33	75.351	92.955	88.823	84.648	0.282642	up	0.84253	0.856957	chitin biosynthesis protein CHS5
Kmarxianus_FIM1_1320	339.736	409.215	347.138	367.153	369.37	344.798	-0.01957	down	9.70482e-254	1.00251e-252	succinate dehydrogenase [ubiquinone] flavoprotein subunit
Kmarxianus_FIM1_1321	15.093	12.711	13.21	19.163	18.782	15.6	0.384611	up	0.068434	0.0791382	lariat debranching enzyme
Kmarxianus_FIM1_1322	641.13	573.864	693.619	733.26	758.498	806.411	0.26796	up	0.426683	0.453953	NADH-cytochrome b5 reductase 2
Kmarxianus_FIM1_1323	166.407	158.54	186.141	260.284	297.723	305.31	0.756315	up	5.10557e-201	4.36059e-200	uncharacterized protein YKL151C
Kmarxianus_FIM1_1324	30.126	25.069	28.459	35.356	34.654	37.375	0.360275	up	0.0628712	0.072996	DNA-directed RNA polymerase III subunit RPC6
Kmarxianus_FIM1_1325	23.831	21.167	24.435	28.895	26.081	31.171	0.311167	up	0.19804	0.219219	probable ATP-dependent permease
Kmarxianus_FIM1_1326	11.051	9.816	14.268	16.382	18.128	17.393	0.562869	up	3.03472e-06	4.49744e-06	uncharacterized protein YFR018C
Kmarxianus_FIM1_1327	47.188	40.312	39.918	65.545	72.684	71.189	0.716803	up	7.04909e-249	7.11305e-248	1-phosphatidylinositol-3-phosphate 5-kinase FAB1
Kmarxianus_FIM1_1328	73.894	68.882	77.717	77.835	74.805	73.347	0.0355065	up	4.2373e-28	1.09159e-27	autophagy-related protein 18
Kmarxianus_FIM1_1329	68.088	76.144	82.67	64.171	58.663	62.583	-0.291292	down	2.26069e-205	1.95964e-204	protein ROD1
Kmarxianus_FIM1_1330	201.54	174.144	192.978	354.133	379.989	358.139	0.941671	up	4.39733e-64	1.7985e-63	HCL272Cp
Kmarxianus_FIM1_1331	6.951	4.892	7.138	6.776	6.037	4.062	-0.16964	down	0.0150197	0.0182832	hypothetical protein FIM1_1331
Kmarxianus_FIM1_1332	8.495	7.083	9.406	9.647	9.498	8.261	0.133472	up	0.00373921	0.00472668	chromosome segregation ATPases
Kmarxianus_FIM1_1333	156.215	140.753	119.238	95.41	101.302	115.165	-0.416317	down	0	0	centromere/microtubule-binding protein CBF5
Kmarxianus_FIM1_1334	3449.44	4014.08	4259.88	3809.25	3419.05	2975.85	-0.200236	down	0	0	protein SIS1
Kmarxianus_FIM1_1335	88.1	87.776	72.9	88.686	82.761	86.882	0.0543617	up	8.32559e-18	1.7428e-17	target of rapamycin complex subunit LST8
Kmarxianus_FIM1_1336	41.696	48.575	33.45	26.451	25.893	26.408	-0.651682	down	9.41517e-301	1.10591e-299	RFX-like DNA-binding protein RFX1
Kmarxianus_FIM1_1337	238.288	239.523	193.265	113.252	112.75	120.603	-0.953178	down	0	0	ribosome biogenesis protein RLP7
Kmarxianus_FIM1_1338	39.655	35.625	45.428	54.834	60.105	56.082	0.502642	up	3.50541e-12	6.33787e-12	3-isopropylmalate dehydrogenase
Kmarxianus_FIM1_1339	83.899	100.765	104.473	90.341	79.812	78.918	-0.215194	down	4.07936e-128	2.56901e-127	cysteine desulfurase
Kmarxianus_FIM1_1340	14.695	15.907	16.14	23.497	21.308	20.524	0.482978	up	0.000796484	0.00104894	putative mitochondrial carrier protein PET8
Kmarxianus_FIM1_1341	4.058	2.727	3.074	5.472	4.974	5.331	0.678145	up	0.000336909	0.000453988	sister chromatid cohesion protein DCC1
Kmarxianus_FIM1_1342	13.533	13.482	12.045	14.3	15.208	14.877	0.184367	up	0.00115012	0.00150556	bud site selection protein 3 homolog
Kmarxianus_FIM1_1343	58.701	61.515	59.525	61.154	59.478	65.391	0.0495607	up	2.98852e-18	6.33198e-18	RRM (RNA recognition motif)
Kmarxianus_FIM1_1344	14.87	10.587	13.566	17.827	18.265	16.356	0.426535	up	0.000791292	0.00104288	GAL4-like Zn2Cys6 binuclear cluster DNA-binding domain
Kmarxianus_FIM1_1345	26.13	24.118	27.025	35.942	36.067	35.535	0.476875	up	1.95018e-09	3.23708e-09	vitamin B6 transporter TPN1
Kmarxianus_FIM1_1346	2062.91	1859.12	2108.68	1816.21	2094.71	2114.68	-0.00122631	down	5.51774e-287	6.25623e-286	cytochrome c oxidase subunit 4
Kmarxianus_FIM1_1347	4850.23	4007.83	3949.44	4044.27	4157.71	4062.31	-0.0625242	down	0	0	40S ribosomal protein S26-A
Kmarxianus_FIM1_1348	53.091	46.102	49.854	60.563	67.316	64.956	0.371593	up	0.000100176	0.000138597	phenylalanyl-tRNA synthetase beta chain
Kmarxianus_FIM1_1349	21.107	20.279	20.583	24.484	23.944	22.656	0.197969	up	0.00713643	0.00888146	uncharacterized membrane protein YFL034W
Kmarxianus_FIM1_1350	654.858	530.759	587.163	488.594	537.031	536.833	-0.182196	down	7.07045e-173	5.40311e-172	60S ribosomal protein L22-A
Kmarxianus_FIM1_1351	24.877	27.658	24.73	50.666	58.568	53.29	1.07274	up	6.78632e-25	1.65294e-24	hypothetical protein KLMA_20496
Kmarxianus_FIM1_1352	26.077	23.027	21.96	41.388	42.447	43.699	0.843664	up	8.23466e-48	2.88103e-47	GPI transamidase component GAB1
Kmarxianus_FIM1_1353	60.079	50.764	63.185	81.331	85.454	87.322	0.546109	up	2.88215e-47	1.005e-46	protein transport protein SEC23
Kmarxianus_FIM1_1354	11.722	10.354	12.22	15.235	18.738	15.557	0.530223	up	7.28486e-05	0.000101623	DNA damage tolerance protein RHC31
Kmarxianus_FIM1_1355	13.6	13.262	14.661	16.401	16.402	16.017	0.233546	up	0.329207	0.35553	HDA1 complex subunit 3
Kmarxianus_FIM1_1356	22.95	21.04	22.156	41.977	43.228	39.878	0.919129	up	1.29285e-70	5.58952e-70	U4/U6 small nuclear ribonucleoprotein PRP4
Kmarxianus_FIM1_1357	11.053	10.431	12.709	18.054	20.178	19.668	0.759811	up	7.28174e-15	1.41862e-14	geranylgeranyl transferase type-2 subunit beta
Kmarxianus_FIM1_1358	6.136	5.15	7.335	8.661	8.653	7.619	0.421067	up	0.0149207	0.0181712	DNA polymerase epsilon subunit B
Kmarxianus_FIM1_1359	12.393	13.951	14.643	17.86	16.891	13.51	0.235675	up	0.512349	0.538084	NAP1-binding protein
Kmarxianus_FIM1_1360	22.261	22.384	22.917	27.526	28.662	28.656	0.328588	up	0.0636815	0.0738711	putative vacuolar membrane protein YGR125W
Kmarxianus_FIM1_1361	111.139	97.643	129.696	128.93	113.989	119.82	0.0998689	up	7.69603e-08	1.21937e-07	protein YGR126W
Kmarxianus_FIM1_1362	73.235	68.705	90.067	111.969	106.703	114.26	0.521054	up	2.48048e-22	5.72932e-22	uncharacterized protein YGR127W
Kmarxianus_FIM1_1363	41.459	36.228	37.073	31.234	32.539	35.546	-0.208472	down	1.41011e-67	5.93929e-67	U3 small nucleolar RNA-associated protein 8
Kmarxianus_FIM1_1364	11.725	11.243	11.379	15.039	16.313	16.118	0.466797	up	0.02251	0.0271043	pre-mRNA-splicing factor SYF2
Kmarxianus_FIM1_1365	38.333	32.211	44.587	57.453	63.493	64.054	0.684235	up	2.73729e-42	8.97605e-42	uncharacterized protein YPR148C
Kmarxianus_FIM1_1366	75.537	68.089	63.805	74.429	95.452	97.865	0.368229	up	0.0288073	0.0343937	ribosomal S18 super family
Kmarxianus_FIM1_1367	40.63	35.643	46.653	52.509	48.085	51.993	0.311835	up	0.229599	0.25239	[Pyruvate dehydrogenase [lipoamide]] kinase
Kmarxianus_FIM1_1368	286.078	257.196	308.943	408.901	414.896	427.542	0.554178	up	8.8479e-96	4.69523e-95	protein GVP36
Kmarxianus_FIM1_1369	196.785	181.956	161.883	153.856	152.327	174.61	-0.169209	down	1.66372e-257	1.74623e-256	PKHD-type hydroxylase TPA1
Kmarxianus_FIM1_1370	47.637	95.039	50.821	53.493	53.878	51.113	-0.287969	down	1.42706e-40	4.56223e-40	hypothetical protein FIM1_1370
Kmarxianus_FIM1_1371	769.698	717.083	743.099	964.987	937.775	826.918	0.291765	up	0.46795	0.495337	protein ISD11
Kmarxianus_FIM1_1372	350.407	292.357	282.338	356.832	361.226	318.553	0.16419	up	6.97259e-10	1.17719e-09	hypothetical protein KLMA_20516
Kmarxianus_FIM1_1373	322.059	293.841	286.347	433.715	366.44	410.449	0.424131	up	6.86599e-37	2.06493e-36	protein CAJ1
Kmarxianus_FIM1_1374	33.632	32.559	36.907	40.438	43.325	40.079	0.264477	up	0.717775	0.73811	protein TED1
Kmarxianus_FIM1_1375	53.402	63.571	56.773	90.85	80.478	70.998	0.479962	up	1.68491e-26	4.23414e-26	protein SAP1
Kmarxianus_FIM1_1376	17.655	13.158	18.214	18.998	21.135	21.734	0.335575	up	0.250338	0.273978	putative dioxygenase C576.01c
Kmarxianus_FIM1_1377	56.559	60.978	53.779	55.412	56.071	58.06	-0.0150084	down	4.44826e-47	1.55007e-46	general negative regulator of transcription subunit 3
Kmarxianus_FIM1_1378	11.799	12.768	17.837	15.625	17.889	16.489	0.237799	up	0.525649	0.551057	pheromone-regulated membrane protein 3
Kmarxianus_FIM1_1379	33.202	33.597	32.993	38.705	37.929	43.06	0.262348	up	0.695332	0.716723	hypothetical protein KLMA_20523
Kmarxianus_FIM1_1380	203.769	230.522	207.452	207.727	218.669	221.278	0.0132721	up	1.12925e-94	5.93823e-94	bZIP 1 super family
Kmarxianus_FIM1_1381	19.284	17.554	21.103	24.335	25.431	26.519	0.396797	up	0.0137964	0.0168451	Mei4
Kmarxianus_FIM1_1382	82.557	80.12	88.925	104.258	96.673	108.865	0.300172	up	0.312311	0.338121	casein kinase II subunit alpha
Kmarxianus_FIM1_1383	31.695	24.02	32.474	67.993	63.763	63.833	1.14913	up	1.76847e-112	1.02823e-111	F-actin-capping protein subunit beta
Kmarxianus_FIM1_1384	66.032	58.872	85.482	112.067	116.031	103.236	0.65524	up	1.6552e-24	4.00172e-24	ergosterol biosynthetic protein 28
Kmarxianus_FIM1_1385	446.582	439.666	477.26	544.231	531.432	567.738	0.269361	up	0.379177	0.406972	cAMP-dependent protein kinase regulatory subunit
Kmarxianus_FIM1_1386	3.429	4.403	4.223	3.868	4.675	4.436	0.106522	up	0.0218611	0.0263472	uncharacterized ATP-dependent helicase YFR038W
Kmarxianus_FIM1_1387	25.316	21.714	25.092	36.465	37.943	34.962	0.600685	up	1.34281e-21	3.05167e-21	chromatin structure-remodeling complex protein RSC8
Kmarxianus_FIM1_1388	33.616	32.165	38.24	52.956	52.004	55.465	0.62501	up	4.06472e-13	7.56365e-13	protein SRN2
Kmarxianus_FIM1_1389	18.836	16.639	21.072	21.571	19.186	20.823	0.123005	up	0.00279	0.003563	peroxisomal targeting signal 2 receptor
Kmarxianus_FIM1_1390	425.576	531.926	497.265	427.622	397.777	379.973	-0.271309	down	0	0	protein SAN1
Kmarxianus_FIM1_1391	301.482	404.779	343.206	380.789	348.8	278.812	-0.0575872	down	2.11149e-279	2.33335e-278	aspartic proteinase 3
Kmarxianus_FIM1_1392	187.574	264.133	250.414	207.568	191.31	162.167	-0.323602	down	3.9841e-161	2.88834e-160	ubiquitin-conjugating enzyme E2-21 kDa
Kmarxianus_FIM1_1393	203.137	223.029	241.539	233.316	246.63	232.289	0.0931421	up	1.5747e-16	3.19649e-16	yjgF YER057c UK114 family
Kmarxianus_FIM1_1394	105.38	132.494	127.717	156.414	146.797	137.673	0.270167	up	0.80161	0.818203	PET20 super family
Kmarxianus_FIM1_1395	6.462	6.396	7.388	8.483	8.401	7.928	0.293362	up	0.707638	0.728545	protein CAF130
Kmarxianus_FIM1_1396	21.664	22.548	25.697	31.767	30.034	29.649	0.38749	up	0.00479476	0.00601589	pre-mRNA-splicing factor URN1
Kmarxianus_FIM1_1397	132.063	137.351	160.108	222.224	210.86	201.005	0.56195	up	4.88349e-44	1.63523e-43	proteasome component Y13
Kmarxianus_FIM1_1398	102.279	102.768	132.036	115.182	99.917	89.127	-0.147959	down	3.84212e-33	1.09086e-32	hypothetical protein KLMA_20541
Kmarxianus_FIM1_1399	4218.03	5606.54	5251.94	5143.08	4578.19	3504.03	-0.189003	down	0	0	[PSI+] inducibility protein 3
Kmarxianus_FIM1_1400	72.799	87.824	86.488	82.893	81.008	66.962	-0.098121	down	5.95445e-82	2.83718e-81	nuclear control of ATPase protein 2
Kmarxianus_FIM1_1401	467.4	592.234	476.747	320.102	303.54	326.062	-0.693984	down	0	0	polyamine transporter 3
Kmarxianus_FIM1_1402	8.85	9.485	13.083	12.557	11.173	11.601	0.169328	up	0.0378214	0.0446864	centromere DNA-binding protein complex CBF3 subunit A
Kmarxianus_FIM1_1403	158.599	146.451	148.941	156.679	153.563	153.214	0.0297685	up	1.57006e-50	5.67546e-50	vacuolar protein sorting-associated protein 62
Kmarxianus_FIM1_1404	13102.1	11280.6	15243.6	14016.3	12912.6	12217.2	-0.0175956	down	0	0	protein BTN2
Kmarxianus_FIM1_1405	50.175	51.663	55.873	33.037	29.272	32.026	-0.7414	down	3.78025e-158	2.70677e-157	kpsF-like protein
Kmarxianus_FIM1_1406	210.814	227.654	201.506	201.612	192.516	186.768	-0.139733	down	0	0	beta-glucan synthesis-associated protein KRE6
Kmarxianus_FIM1_1407	14.315	14.377	16.037	19.563	18.414	20.477	0.386069	up	7.06382e-05	9.86444e-05	protein SPP41
Kmarxianus_FIM1_1408	36.035	37.145	36.555	64.218	66.478	69.799	0.869525	up	3.07618e-108	1.74774e-107	lanosterol 14-alpha demethylase
Kmarxianus_FIM1_1409	94.972	112.369	93.206	70.125	74.03	64.341	-0.527565	down	3.95354e-281	4.42508e-280	arginine N-methyltransferase 2
Kmarxianus_FIM1_1410	1532.51	1455.35	1307.48	1353.85	1515.59	1364.87	-0.0206437	down	0	0	superoxide dismutase [Mn]
Kmarxianus_FIM1_1411	50.835	63.239	55.124	59.417	54.857	53.205	-0.014732	down	1.42689e-41	4.62964e-41	serine/threonine-protein kinase PKH3
Kmarxianus_FIM1_1412	100.03	114.561	106.98	120.522	117.866	125.327	0.17767	up	6.93364e-09	1.13363e-08	UPF0673 membrane protein YHR009C
Kmarxianus_FIM1_1413	3.424	4.759	2.968	3.943	4.341	5.003	0.25278	up	0.858191	0.872193	hypothetical protein KMAR_20530
Kmarxianus_FIM1_1414	9.93	12.334	10.197	10.238	7.124	6.892	-0.42044	down	9.18436e-09	1.49507e-08	hypothetical protein KMAR_20531
Kmarxianus_FIM1_1415	32.989	31.728	32.535	60.568	58.079	61.741	0.891283	up	4.22323e-96	2.25024e-95	mitochondrial fusion and transport protein UGO1
Kmarxianus_FIM1_1416	27.059	22.943	22.093	38.521	41.936	40.06	0.741241	up	1.67774e-23	3.97892e-23	SMC prok A
Kmarxianus_FIM1_1417	2065.8	1825.33	1901.07	1885.63	1991.27	1965.73	0.0125095	up	8.16478e-211	7.18473e-210	unnamed protein product
Kmarxianus_FIM1_1418	13.651	13.885	12.883	20.807	21.237	23.416	0.695539	up	5.60064e-17	1.15073e-16	seryl-tRNA synthetase
Kmarxianus_FIM1_1419	31.987	33.82	43.532	59.079	57.885	53.645	0.641871	up	3.49747e-24	8.4168e-24	vacuolar protein sorting-associated protein 29
Kmarxianus_FIM1_1420	16.996	14.859	17.422	30.677	33.283	30.308	0.935812	up	2.79534e-28	7.24764e-28	N-terminal acetyltransferase A complex catalytic subunit ARD1
Kmarxianus_FIM1_1421	8.697	10.669	10.901	12.479	9.832	8.138	0.00864831	up	0.00216968	0.00278989	transport protein particle 31 kDa subunit
Kmarxianus_FIM1_1422	8.922	10.936	12.74	15.845	13.631	11.685	0.336467	up	0.445437	0.47304	hypothetical protein FIM1_1422
Kmarxianus_FIM1_1423	8.736	8.588	8.891	13.87	12.691	14.472	0.646332	up	4.05981e-15	7.97169e-15	telomere length regulation protein ELG1
Kmarxianus_FIM1_1424	80.999	67.687	81.634	94.677	91.58	96.263	0.29471	up	0.498296	0.524591	protein SPT3
Kmarxianus_FIM1_1425	16.033	17.732	19.597	24.441	22.864	25.122	0.440694	up	0.00208551	0.00268496	thiamine pyrophosphokinase
Kmarxianus_FIM1_1426	49.43	58.451	53.24	53.162	59.094	45.595	-0.0295806	down	6.18287e-21	1.39002e-20	succinyl-CoA ligase [ADP-forming] subunit alpha
Kmarxianus_FIM1_1427	3.033	1.962	3.539	2.488	3.699	2.539	0.0320872	up	0.202822	0.224323	hypothetical protein KLMA_20570
Kmarxianus_FIM1_1428	16.454	19.479	17.024	23.664	23.583	23.634	0.420557	up	3.99669e-05	5.65377e-05	actin-like protein ARP8
Kmarxianus_FIM1_1429	10.551	12.472	11.717	17.292	17.545	15.169	0.525465	up	3.56352e-09	5.85924e-09	flocculation suppression protein
Kmarxianus_FIM1_1430	14.117	19.185	15.73	18.056	18.357	16.593	0.112425	up	0.00010975	0.000151642	hypothetical protein KLMA_20573
Kmarxianus_FIM1_1431	369.458	363.01	308.548	332.683	331.206	339.144	-0.053623	down	1.5451e-269	1.66177e-268	protein SIA1
Kmarxianus_FIM1_1432	131.419	115.88	119.449	145.791	137.852	173.812	0.318838	up	0.0435201	0.0511765	isocitrate dehydrogenase [NAD] subunit 2
Kmarxianus_FIM1_1433	14.293	13.454	17.557	20.448	24.067	21.22	0.536994	up	6.14823e-11	1.07302e-10	ubiquitin-activating enzyme E1-like
Kmarxianus_FIM1_1434	167.885	204.794	189.272	147.034	142.286	126.03	-0.436114	down	0	0	GTPase-activating protein SAC7
Kmarxianus_FIM1_1435	243.313	312.391	288.23	401.573	397.68	355.766	0.452713	up	1.98268e-56	7.63141e-56	reduced viability upon starvation protein 167
Kmarxianus_FIM1_1436	33.489	31.632	33.663	35.572	37.615	35.605	0.139219	up	4.03132e-06	5.94406e-06	probable metabolite transport protein YDR387C
Kmarxianus_FIM1_1437	6.71	6.238	7.781	10.335	10.733	9.679	0.568727	up	1.01337e-06	1.53e-06	crossover junction endonuclease MUS81
Kmarxianus_FIM1_1438	1303.34	1259.46	1039.79	1064.9	1086.76	1236.22	-0.0886476	down	0	0	elongation factor 2
Kmarxianus_FIM1_1439	18.691	20.42	21.702	29.832	28.713	25.625	0.468907	up	2.86766e-07	4.44917e-07	vacuolar protein sorting-associated protein 17
Kmarxianus_FIM1_1440	17.736	17.963	23.527	22.843	24.815	19.693	0.18546	up	0.196476	0.217626	putative uncharacterized hydrolase YOR131C
Kmarxianus_FIM1_1441	96.292	97.501	117.27	197.728	178.096	198.556	0.884792	up	5.25813e-188	4.29441e-187	Ammonia transport outward protein 3
Kmarxianus_FIM1_1442	16.861	18.059	18.312	18.088	18.494	15.576	-0.0294035	down	8.3655e-07	1.26817e-06	ammonia transport outward protein 3
Kmarxianus_FIM1_1443	24.785	21.25	27.901	33.674	40.771	36.238	0.582065	up	1.50292e-08	2.43438e-08	hypothetical protein KLMA_20588
Kmarxianus_FIM1_1444	2414.83	2230.95	2221.21	1956.93	2503.03	2220.41	-0.0397498	down	1.59836e-304	1.91182e-303	60S acidic ribosomal protein P2-B
Kmarxianus_FIM1_1445	37.904	36.549	29.85	28.579	30.447	26.152	-0.292219	down	8.37396e-38	2.56269e-37	mitochondrial ornithine carrier protein
Kmarxianus_FIM1_1446	18.359	19.362	18.898	31.575	33.519	32.266	0.782011	up	5.40178e-24	1.29578e-23	peroxisomal membrane protein PMP47B
Kmarxianus_FIM1_1447	83.483	76.162	83.112	136.606	168.312	158.938	0.934156	up	2.45252e-33	7.00892e-33	protein PMP47A
Kmarxianus_FIM1_1448	139.155	117.461	130.997	187.053	200.173	196.315	0.590213	up	5.16457e-21	1.16258e-20	uncharacterized mitochondrial outer membrane protein YDR381C-A
Kmarxianus_FIM1_1449	315.507	314.418	369.781	358.231	348.119	359.867	0.092925	up	1.34367e-89	6.8254e-89	hypothetical protein FIM1_1449
Kmarxianus_FIM1_1450	19.652	18.681	26.677	16.648	16.714	16.403	-0.38551	down	1.18959e-91	6.10806e-91	ARF3-interacting protein 1
Kmarxianus_FIM1_1451	458.139	439.434	608.153	504.793	501.428	511.617	0.0115585	up	1.2187e-250	1.2515e-249	transaminated amino acid decarboxylase
Kmarxianus_FIM1_1452	4.452	6.912	5.541	7.232	5.743	7.317	0.263418	up	0.928813	0.936594	hypothetical protein FIM1_1452
Kmarxianus_FIM1_1453	20.713	24.366	23.306	37.917	34.165	38.932	0.698966	up	4.38354e-36	1.30557e-35	phosphoribosylaminoimidazole carboxylase
Kmarxianus_FIM1_1454	9.827	7.848	10.565	14.003	13.398	13.529	0.535371	up	4.13848e-11	7.24685e-11	GAL4-like Zn2Cys6 binuclear cluster DNA-binding domain
Kmarxianus_FIM1_1455	147.66	130.253	130.279	124.781	131.741	133.788	-0.064627	down	2.36968e-105	1.3163e-104	glyco_tranf_GTA_type super family
Kmarxianus_FIM1_1456	168.05	160.623	176.461	159.064	170.805	175.176	-0.000254211	down	6.92201e-14	1.31904e-13	protein SDH6
Kmarxianus_FIM1_1457	24.81	23.89	25.656	29.313	27.938	28.35	0.203171	up	0.00393741	0.00496882	rho-type GTPase-activating protein 1
Kmarxianus_FIM1_1458	226.301	200.156	218.043	282.108	292.756	267.709	0.38662	up	0.000491962	0.000655991	U6 snRNA-associated Sm-like protein LSm6
Kmarxianus_FIM1_1459	2326.24	1928.14	2300.44	2271.31	2418.4	2523.55	0.138093	up	1.10641e-44	3.73833e-44	KLLA0E02553p
Kmarxianus_FIM1_1460	15.329	16.324	17.696	26.101	29.516	28.854	0.775399	up	8.91881e-32	2.46921e-31	probable NADPH:adrenodoxin oxidoreductase
Kmarxianus_FIM1_1461	4.366	5.31	2.802	10.946	11.849	9.768	1.38363	up	6.36821e-24	1.52411e-23	isoamyl acetate-hydrolyzing esterase
Kmarxianus_FIM1_1462	17.963	17.187	20.893	26.419	24.266	24.93	0.432118	up	0.000344502	0.000463981	mitochondrial chaperone BCS1
Kmarxianus_FIM1_1463	26.716	23.255	24.8	35.001	36.686	28.279	0.418944	up	0.118041	0.13384	hypothetical protein KLMA_20606
Kmarxianus_FIM1_1464	4.55	3.584	8.427	5.471	4.576	5.691	-0.0735239	down	0.00467238	0.00586516	YTH super family
Kmarxianus_FIM1_1465	52.545	45.792	54.675	78.12	89.255	83.101	0.711017	up	1.93198e-42	6.35524e-42	catabolite repression protein CAT5
Kmarxianus_FIM1_1466	191.803	191.237	267.078	363.449	323.503	325.186	0.63863	up	5.47173e-84	2.64822e-83	calcium-binding protein NCS-1
Kmarxianus_FIM1_1467	16.184	16.775	21.38	22.674	20.922	20.376	0.235441	up	0.200774	0.222199	ubiquitin carboxyl-terminal hydrolase 2
Kmarxianus_FIM1_1468	80.934	69.813	90.866	123.407	131.843	122.226	0.64368	up	3.63498e-54	1.37085e-53	vacuolar protein sorting-associated protein 74
Kmarxianus_FIM1_1469	15.924	12.903	17.622	16.882	17.781	19.958	0.233794	up	0.42215	0.449497	sporulation-specific chitinase 2
Kmarxianus_FIM1_1470	28.39	28	31.567	40.006	40.535	37.754	0.427506	up	3.59592e-05	5.09788e-05	RNA polymerase-associated protein LEO1
Kmarxianus_FIM1_1471	1190.86	1044.95	1175.15	1393.41	1470.78	1341.26	0.302082	up	0.030907	0.0367998	profilin binds actin monomers
Kmarxianus_FIM1_1472	573.966	474.508	521.321	732.475	803.916	701.121	0.511318	up	3.44454e-42	1.1274e-41	YCII super family
Kmarxianus_FIM1_1473	120.698	102.985	107.361	104.027	104.835	116.602	-0.0245248	down	5.03249e-52	1.84595e-51	uncharacterized protein YDR370C
Kmarxianus_FIM1_1474	37.685	31.916	39.012	60.132	67.554	65.449	0.830395	up	1.09142e-84	5.33662e-84	SAM50-like protein SpAC17C9.06
Kmarxianus_FIM1_1475	20.876	18.479	24.918	28.933	27.579	29.264	0.416344	up	1.85472e-06	2.77148e-06	DNA repair protein XRS2
Kmarxianus_FIM1_1476	302.933	277.736	341.047	637.834	586.66	658.36	1.03052	up	0	0	putative reductase 1
Kmarxianus_FIM1_1477	59.548	74.44	69.211	77.197	70.725	61.124	0.0409265	up	8.57064e-22	1.95884e-21	alkylphosphocholine resistance protein LEM3
Kmarxianus_FIM1_1478	80.51	82.678	91.042	95.681	85.703	93.624	0.113338	up	1.86084e-16	3.76853e-16	nitrosoguanidine resistance protein SNG1
Kmarxianus_FIM1_1479	7.09	6.331	9.517	9.897	10.083	9.921	0.38241	up	0.0228561	0.0275083	polyphosphoinositide phosphatase
Kmarxianus_FIM1_1480	25.86	21.735	22.698	33.665	30.673	34.516	0.491901	up	7.40937e-05	0.000103304	exosome complex component RRP40
Kmarxianus_FIM1_1481	7.292	6.458	8.698	12.227	14.992	13.688	0.865674	up	5.81283e-15	1.13754e-14	palmitoyltransferase PFA3
Kmarxianus_FIM1_1482	37.876	43.051	49.177	67.824	66.017	65.327	0.614309	up	1.15998e-43	3.86437e-43	hypothetical protein KLMA_20625
Kmarxianus_FIM1_1483	10.813	9.725	13.86	18.443	17.739	14.569	0.561071	up	0.00261289	0.00334253	mitochondrial DnaJ homolog 2
Kmarxianus_FIM1_1484	8.927	7.956	9.154	12.453	13.54	12.784	0.574583	up	1.68216e-12	3.06684e-12	peroxisomal biogenesis factor 6
Kmarxianus_FIM1_1485	39.893	34.033	37.372	62.836	66.34	59.605	0.76227	up	9.58195e-59	3.75167e-58	histone deacetylase RPD3
Kmarxianus_FIM1_1486	182.661	153.17	160.427	307.226	331.216	313.132	0.939221	up	3.57499e-195	2.99943e-194	6,7-dimethyl-8-ribityllumazine synthase
Kmarxianus_FIM1_1487	35.553	33.336	29.955	24.309	24.383	28.828	-0.350573	down	4.68209e-72	2.06351e-71	60S ribosome subunit biogenesis protein NOP8
Kmarxianus_FIM1_1488	17.497	17.1	20.057	23.93	23	24.273	0.381593	up	0.000187145	0.000255273	RNA polymerase-associated protein CTR9
Kmarxianus_FIM1_1489	25.993	20.975	26.42	35.367	34.038	32.799	0.477819	up	0.000629993	0.000835145	DNA replication complex GINS protein PSF3
Kmarxianus_FIM1_1490	340.442	298.996	355.709	506.835	497.322	509.202	0.604771	up	1.32106e-122	8.15249e-122	peroxisomal membrane protein PMP27
Kmarxianus_FIM1_1491	8.926	10.187	10.684	13.687	13.353	12.039	0.391192	up	0.0327165	0.0389011	transcription factor SPT20
Kmarxianus_FIM1_1492	36.055	33.271	42.891	67.46	70.583	67.767	0.875004	up	2.52954e-42	8.30001e-42	mRNA-decapping enzyme subunit 1
Kmarxianus_FIM1_1493	41.887	41.849	49.449	68.196	68.533	68.44	0.62337	up	3.2134e-27	8.16154e-27	L-serine dehydratase
Kmarxianus_FIM1_1494	8.727	7.648	8.622	13.028	13.383	11.976	0.618802	up	1.63155e-09	2.71337e-09	putative polyol transporter 2
Kmarxianus_FIM1_1495	6.673	7.914	8.274	9.251	6.956	7.617	0.0595195	up	0.0586484	0.0683055	methylated-DNA--protein-cysteine methyltransferase
Kmarxianus_FIM1_1496	31.313	33.335	36.393	49.216	47.647	55.971	0.59701	up	1.77283e-22	4.10753e-22	COX3 mRNA-specific translational activator PET494
Kmarxianus_FIM1_1497	7.016	6.835	7.912	9.008	8.015	9.368	0.278134	up	0.980252	0.983074	transcription activator MSS11
Kmarxianus_FIM1_1498	3.404	2.916	4.018	4.621	5.246	5.074	0.531191	up	0.00178566	0.00231088	inheritance of peroxisomes protein 2
Kmarxianus_FIM1_1499	19.066	20.665	16.688	35.795	34.253	28.781	0.80872	up	1.62723e-39	5.1393e-39	UDP-N-acetylglucosamine pyrophosphorylase
Kmarxianus_FIM1_1500	51.831	54.541	52.328	57.724	55.42	58.04	0.109244	up	2.68833e-31	7.37633e-31	hypothetical protein KLMA_20644
Kmarxianus_FIM1_1501	20.268	22.988	17.99	32.033	24.019	28.256	0.461035	up	0.00176832	0.002289	protein HLJ1
Kmarxianus_FIM1_1502	1.069	0.775	1.373	0.601	16.758	1.27	2.53265	up	1.86036e-39	5.8685e-39	_
Kmarxianus_FIM1_1503	7.19	8.038	8.251	11.031	10.838	12.564	0.552362	up	7.29751e-11	1.27105e-10	DNA polymerase delta catalytic subunit
Kmarxianus_FIM1_1504	18.495	16.129	19.44	28.379	25.473	28.459	0.60639	up	2.00503e-13	3.7726e-13	DNA damage response protein kinase DUN1
Kmarxianus_FIM1_1505	15.135	14.564	15.947	19.386	18.242	20.128	0.339463	up	0.113146	0.128541	uncharacterized protein YMR160W
Kmarxianus_FIM1_1506	50.745	48.868	57.277	58.676	51.048	47.482	0.00290283	up	2.55028e-07	3.96381e-07	autophagy protein 16
Kmarxianus_FIM1_1507	39.921	29.84	38.749	68.754	78.51	68.503	0.991626	up	6.22652e-109	3.54532e-108	ATPase GET3
Kmarxianus_FIM1_1508	37.123	34.762	45.652	62.531	68.893	62.913	0.725431	up	7.81938e-37	2.34626e-36	binder of USO1 and GRH1 protein 1
Kmarxianus_FIM1_1509	58.582	44.691	42.875	78.397	92.228	86.123	0.81291	up	1.15731e-34	3.3682e-34	37S ribosomal protein S8
Kmarxianus_FIM1_1510	48.827	40.759	54.859	90.17	93.564	91.946	0.93246	up	1.39322e-75	6.30508e-75	uncharacterized protein YMR157C
Kmarxianus_FIM1_1511	14.611	13.67	17.215	16.988	20.558	20.272	0.345759	up	0.347266	0.374028	U4/U6.U5 small nuclear ribonucleoprotein component
Kmarxianus_FIM1_1512	15.582	13.155	18.055	22.167	25.874	26.24	0.666697	up	4.7252e-10	8.03729e-10	polynucleotide 3'-phosphatase
Kmarxianus_FIM1_1513	66.684	62.979	82.605	96.873	99.036	93.474	0.447088	up	3.83847e-14	7.37365e-14	26S proteasome regulatory subunit RPN6
Kmarxianus_FIM1_1514	77.844	69.596	71.477	104.431	111.939	115.657	0.60091	up	1.07295e-91	5.51999e-91	dolichyl-phosphate-mannose--protein mannosyltransferase 1
Kmarxianus_FIM1_1515	15.222	15.845	14.261	17.483	16.151	18.208	0.193707	up	0.0430808	0.0506713	uncharacterized membrane protein YMR155W
Kmarxianus_FIM1_1516	109.354	94.873	117	124.5	132.079	153.526	0.352397	up	1.43486e-05	2.06954e-05	meiotic sister chromatid recombination protein 1
Kmarxianus_FIM1_1517	673.066	563.771	587.76	561.729	562.329	539.803	-0.133043	down	3.14478e-36	9.38229e-36	_
Kmarxianus_FIM1_1518	414.998	346.308	366.605	354.476	374.026	380.813	-0.0239841	down	7.52961e-29	1.97875e-28	Mitochondrial cytochrome c oxidase (complex IV) assembly factor COX14
Kmarxianus_FIM1_1519	22.698	17.8	21.351	26.175	27.273	26.633	0.372694	up	0.150176	0.168448	UPF0549 protein C1D4.09c
Kmarxianus_FIM1_1520	90.497	89.536	111.871	173.497	172.658	163.463	0.803916	up	5.19531e-108	2.94213e-107	proteasome component Y7
Kmarxianus_FIM1_1521	50.692	45.194	38.993	27.179	27.573	30.761	-0.657432	down	0	0	U3 small nucleolar RNA-associated protein 14
Kmarxianus_FIM1_1522	36.097	37	42.947	58.427	63.169	60.945	0.653535	up	8.69766e-14	1.65259e-13	prefoldin alpha subunit
Kmarxianus_FIM1_1523	28.417	25.021	28.071	33.82	41.187	36.719	0.454919	up	0.000613686	0.000814353	DNA repair protein RAD10
Kmarxianus_FIM1_1524	16.099	14.061	14.032	19.994	23.7	24.167	0.618763	up	2.32656e-14	4.48577e-14	asparagine synthetase domain-containing protein YML096W
Kmarxianus_FIM1_1525	38.561	37.976	44.083	57.899	54.093	55.858	0.476693	up	2.10267e-11	3.71557e-11	vacuolar protein sorting-associated protein 9
Kmarxianus_FIM1_1526	87.037	81.574	69.463	76.469	73.36	69.959	-0.115296	down	2.70356e-82	1.29173e-81	endoplasmic oxidoreductin-1
Kmarxianus_FIM1_1527	20.764	21.967	29.041	39.64	34.304	38.9	0.652815	up	1.91945e-10	3.29922e-10	transcription initiation factor TFIID subunit 13
Kmarxianus_FIM1_1528	13.164	13.095	12.003	14.582	14.714	15.794	0.236878	up	0.2399	0.263215	arginine metabolism regulation protein II
Kmarxianus_FIM1_1529	170.902	164.156	187.928	199.728	193.746	196.273	0.173323	up	1.59275e-12	2.90688e-12	protein EAR1
Kmarxianus_FIM1_1530	92.29	86.595	91.089	96.62	89.601	96.952	0.0688625	up	2.13463e-26	5.35656e-26	regulatory protein PHO2
Kmarxianus_FIM1_1531	5.398	6.455	6.238	13.754	12.27	11.63	1.05741	up	2.27701e-32	6.35109e-32	putative aldehyde dehydrogenase-like protein C922.07c
Kmarxianus_FIM1_1532	7.682	8.442	9.271	16.965	18.279	17.009	1.04088	up	8.74303e-44	2.91639e-43	aldehyde dehydrogenase [NAD(P)+] 1
Kmarxianus_FIM1_1533	3.767	4.254	4.096	6.099	6.264	7.037	0.67889	up	2.29655e-07	3.57583e-07	centromere DNA-binding protein complex CBF3 subunit B
Kmarxianus_FIM1_1534	3.568	4.074	4.508	6.862	7.606	5.745	0.734185	up	1.01314e-10	1.75645e-10	DNA mismatch repair protein MLH1
Kmarxianus_FIM1_1535	7.704	8.259	9.151	14.442	14.545	15.013	0.808938	up	1.24594e-15	2.48002e-15	non-structural maintenance of chromosome element 4
Kmarxianus_FIM1_1536	10.592	10.686	10.405	12.881	12.404	13.468	0.290574	up	0.886403	0.897913	putative protease QRI7
Kmarxianus_FIM1_1537	21.159	20.412	22.256	26.039	23.712	28.13	0.287092	up	0.841901	0.856651	uncharacterized mitochondrial carrier YMR166C
Kmarxianus_FIM1_1538	43.697	40.263	41.658	47.985	45.339	48.356	0.173589	up	1.8371e-06	2.74593e-06	protein SMP2
Kmarxianus_FIM1_1539	0.425	0.602	0.679	0.21	0.592	0.531	-0.355232	down	0.000524526	0.000698343	transposon Ty2-LR1 Gag-Pol polyprotein
Kmarxianus_FIM1_1540	10.48	11.224	11.453	12.662	13.154	13.665	0.251824	up	0.54689	0.57275	FAS1 domain-containing protein YLR001C
Kmarxianus_FIM1_1541	25.909	31.165	27.687	37.352	34.965	35.28	0.344155	up	0.0366033	0.0433157	vacuolar amino acid transporter 1
Kmarxianus_FIM1_1542	80.899	74.303	73.179	52.429	52.484	55.789	-0.507047	down	1.3246e-301	1.56644e-300	U3 small nucleolar RNA-associated protein MPP10
Kmarxianus_FIM1_1543	22.731	20.215	20.082	17.593	15.792	18.712	-0.274778	down	1.55375e-48	5.50233e-48	nucleolar complex-associated protein 3
Kmarxianus_FIM1_1544	4.035	4.177	4.709	6.189	5.079	6.03	0.420803	up	0.279726	0.304927	hypothetical protein KLMA_20684
Kmarxianus_FIM1_1545	8.94	8.412	11.381	16.473	12.755	14.055	0.591041	up	7.85212e-09	1.28099e-08	YJR003C
Kmarxianus_FIM1_1546	12.024	12.242	11.501	13.302	17.306	22.501	0.570288	up	0.00334871	0.00424847	hypothetical protein KLMA_20686
Kmarxianus_FIM1_1547	6.62	6.581	8.031	9.03	9.467	7.242	0.27768	up	0.978904	0.982098	GPI mannosyltransferase 1
Kmarxianus_FIM1_1548	36.29	29.896	29.194	40.759	38.923	44.613	0.381999	up	0.0316125	0.0376226	exosome complex component SKI6
Kmarxianus_FIM1_1549	17.575	18.227	22.396	22.841	19.176	20.868	0.111741	up	2.38e-06	3.53819e-06	protein FYV8
Kmarxianus_FIM1_1550	45.699	55.833	47.56	58.908	52.015	54.871	0.153186	up	1.79491e-07	2.81151e-07	manganese transporter SMF2
Kmarxianus_FIM1_1551	1927.15	2128.99	1666.7	1548.81	1620.38	1522.44	-0.286644	down	0	0	78 kDa glucose-regulated protein homolog
Kmarxianus_FIM1_1552	61.37	59.505	70.862	62.742	61.849	71.416	0.0317759	up	1.0723e-10	1.85778e-10	pre-mRNA leakage protein 1
Kmarxianus_FIM1_1553	73.833	65.201	62.598	55.154	57.476	61.931	-0.20799	down	1.38749e-141	9.07685e-141	ATP-dependent RNA helicase DBP4
Kmarxianus_FIM1_1554	22.092	16.877	20.549	18.95	17.932	18.835	-0.0952035	down	7.05372e-12	1.26266e-11	CTD kinase subunit beta
Kmarxianus_FIM1_1555	12.762	14.882	18.381	24.454	27.909	26.407	0.775189	up	3.49977e-21	7.90549e-21	protein prenyltransferase
Kmarxianus_FIM1_1556	12.006	10.218	10.586	9.628	11.208	11.208	-0.0340782	down	0.000758806	0.00100108	mitotic spindle checkpoint component MAD2
Kmarxianus_FIM1_1557	15.001	15.263	18.254	23.075	21.304	21.193	0.434537	up	0.0226629	0.0272822	hypothetical protein KLMA_20697
Kmarxianus_FIM1_1558	11.071	9.929	14.338	15.027	14.08	14.25	0.295022	up	0.558742	0.58446	protein VPS53
Kmarxianus_FIM1_1559	19.856	22.943	22.309	31.769	33.872	31.289	0.574087	up	3.96841e-17	8.16649e-17	T-complex protein 1 subunit theta
Kmarxianus_FIM1_1560	27.244	24.836	22.882	27.285	25.482	25.985	0.0711543	up	5.83024e-16	1.16672e-15	serine/threonine-protein kinase PAK1
Kmarxianus_FIM1_1561	33.098	30.414	33.174	37.892	36.526	38.599	0.225154	up	0.0045611	0.00572961	cell division control protein 25
Kmarxianus_FIM1_1562	32.015	33.968	50.126	56.516	63.975	53.358	0.582343	up	6.47488e-07	9.88152e-07	small nuclear ribonucleoprotein Sm D2
Kmarxianus_FIM1_1563	16.3	18.703	18.857	14.914	14.754	16.339	-0.227347	down	2.61683e-39	8.23987e-39	minichromosome maintenance protein 5
Kmarxianus_FIM1_1564	117.294	132.576	103.651	87.76	89.137	102.379	-0.340101	down	0	0	protein GAC1
Kmarxianus_FIM1_1565	38.944	36.72	43.422	48.068	53.146	53.699	0.379446	up	0.0605813	0.0704312	hypothetical protein FIM1_1565
Kmarxianus_FIM1_1566	158.476	187.566	159.746	146.486	135.942	136.63	-0.271381	down	6.32796e-171	4.78672e-170	ubiquitin-conjugating enzyme E2-34 kDa
Kmarxianus_FIM1_1567	44.595	47.749	46.614	46.986	51.802	52.573	0.123342	up	2.14166e-09	3.54591e-09	mitochondrial distribution and morphology protein 36
Kmarxianus_FIM1_1568	62.941	51.084	60.93	85.333	86.188	86.125	0.558398	up	2.39852e-35	7.07111e-35	v-type proton ATPase subunit B
Kmarxianus_FIM1_1569	35.821	39.759	44.824	48.462	51.092	46.744	0.28102	up	0.868699	0.88203	autophagy-related protein 14
Kmarxianus_FIM1_1570	46.12	41.221	44.567	46.727	47.338	51.809	0.145188	up	7.2163e-06	1.0548e-05	YPR084W
Kmarxianus_FIM1_1571	16.586	15.678	15.704	22.41	22.572	22.063	0.483032	up	3.07934e-05	4.37622e-05	YPR085C
Kmarxianus_FIM1_1572	88.905	86.756	102.038	113.106	114.571	108.7	0.276554	up	0.965407	0.969674	protein OPY1
Kmarxianus_FIM1_1573	33.906	29.721	38.702	58.276	57.084	53.458	0.722237	up	2.48303e-38	7.66616e-38	uncharacterized protein YBR130C
Kmarxianus_FIM1_1574	22.802	19.302	23.954	34.539	35.301	39.569	0.7279	up	5.82183e-38	1.78689e-37	signal recognition particle subunit SRP54
Kmarxianus_FIM1_1575	5.232	8.036	6.795	8.542	8.524	6.859	0.253947	up	0.720822	0.740952	vacuolar fusion protein CCZ1
Kmarxianus_FIM1_1576	402.109	366.498	321.78	249.491	236.561	241.726	-0.583268	down	0	0	ATPase
Kmarxianus_FIM1_1577	352.71	426.926	341.739	282.484	292.699	219.931	-0.496034	down	0	0	hypothetical protein KMAR_20682
Kmarxianus_FIM1_1578	337.987	321.246	308.449	316.094	332.705	329.16	0.0152409	up	4.88833e-78	2.25122e-77	eukaryotic translation initiation factor 2 subunit beta
Kmarxianus_FIM1_1579	40.273	45.071	34.79	32.601	28.145	33.315	-0.352966	down	7.55479e-37	2.26948e-36	ankyrin repeat-containing protein YAR1
Kmarxianus_FIM1_1580	28.777	25.681	27.588	20.325	21.446	22.111	-0.361009	down	1.1584e-117	6.98381e-117	YMR185W
Kmarxianus_FIM1_1581	51.331	44.969	45.188	61.445	69.897	74.163	0.538484	up	3.99967e-21	9.0152e-21	squalene synthetase
Kmarxianus_FIM1_1582	66.727	59.716	65.052	130.821	126.644	130.632	1.0191	up	3.189e-113	1.86245e-112	maltose O-acetyltransferase
Kmarxianus_FIM1_1583	6.642	6.555	6.399	9.338	10.207	9.521	0.568701	up	0.000519631	0.000692179	non-structural maintenance of chromosome element 3
Kmarxianus_FIM1_1584	21.523	21.322	22.645	34.14	32.35	32.278	0.592747	up	5.73543e-23	1.34255e-22	NADPH-cytochrome P450 reductase
Kmarxianus_FIM1_1585	51.584	45.139	47.372	63.97	69.952	61.354	0.438487	up	0.000925983	0.00121703	D-tyrosyl-tRNA(Tyr) deacylase
Kmarxianus_FIM1_1586	229.086	242.901	196.786	172.864	171.037	166.238	-0.390624	down	0	0	probable glutamine amidotransferase DUG3
Kmarxianus_FIM1_1587	1030.09	1255.49	929.543	908.659	808.803	748.762	-0.38257	down	0	0	hypothetical protein KLMA_20728
Kmarxianus_FIM1_1588	101.24	122.244	93.04	89.015	82.531	85.205	-0.301942	down	3.29776e-213	2.92159e-212	importin subunit alpha
Kmarxianus_FIM1_1589	3.717	3.443	4.11	5.135	4.802	5.092	0.415165	up	0.280203	0.30532	protein KAR1
Kmarxianus_FIM1_1590	26.815	24.703	24.251	35.313	39.111	37.589	0.563968	up	4.06835e-07	6.26555e-07	mitochondrial import inner membrane translocase subunit TIM22
Kmarxianus_FIM1_1591	8.512	6.284	9.568	9.563	11.404	11.26	0.403476	up	0.0595284	0.0692532	YNL187W
Kmarxianus_FIM1_1592	4.645	4.88	6.796	4.873	5.694	4.242	-0.140228	down	2.88465e-05	4.10399e-05	COP9 signalosome complex subunit 5
Kmarxianus_FIM1_1593	133.926	151.387	160.309	140.481	155.754	167.819	0.0584719	up	1.4163e-88	7.13889e-88	NAD-specific glutamate dehydrogenase
Kmarxianus_FIM1_1594	77.014	70.935	53.341	34.923	36.789	38.712	-0.866204	down	0	0	ubiquitin carboxyl-terminal hydrolase 10
Kmarxianus_FIM1_1595	34.16	30.803	36.987	57.106	63.003	60.462	0.824686	up	1.36146e-25	3.35834e-25	54S ribosomal protein L19
Kmarxianus_FIM1_1596	19.975	22.6	23.659	27.681	25.06	25.302	0.236687	up	0.210313	0.232362	nitrogen permease reactivator protein
Kmarxianus_FIM1_1597	54.146	48.342	39.089	35.11	35.702	34.865	-0.421915	down	1.29583e-56	5.00246e-56	nucleolar protein 6
Kmarxianus_FIM1_1598	34.062	27.554	31.305	24.369	25.667	27.378	-0.263401	down	9.77323e-53	3.61789e-52	pre-rRNA-processing protein IPI3
Kmarxianus_FIM1_1599	20.22	17.725	20.426	34.826	30.244	33.123	0.750338	up	2.55932e-29	6.77688e-29	uncharacterized protein YNL181W
Kmarxianus_FIM1_1600	79.107	74.035	87.433	117.167	113.072	123.23	0.555091	up	1.32823e-19	2.9061e-19	rho (Ras homology) family
Kmarxianus_FIM1_1601	2098.03	1660.62	1650.32	1403.97	1592.49	1567.03	-0.245214	down	0	0	40S ribosomal protein S3
Kmarxianus_FIM1_1602	28.216	26.54	28.868	54.224	49.627	49.418	0.874053	up	6.35524e-34	1.83125e-33	secretory component protein SHR3
Kmarxianus_FIM1_1603	81.976	72.053	80.304	123.454	128.595	141.416	0.747668	up	7.6113e-80	3.56171e-79	54S ribosomal protein L22
Kmarxianus_FIM1_1604	120.638	121.759	115.622	118.143	108.323	113.255	-0.0756851	down	3.41531e-77	1.56458e-76	hypothetical protein KLMA_20746
Kmarxianus_FIM1_1605	88.357	84.817	79.304	67.749	66.834	72.3	-0.287339	down	1.03074e-117	6.22136e-117	nucleolar protein 13
Kmarxianus_FIM1_1606	256.351	282.218	265.864	279.401	267.647	289.552	0.0565655	up	7.50832e-76	3.40086e-75	YHR146W
Kmarxianus_FIM1_1607	5.057	4.858	5.328	7.445	8.337	7.616	0.618139	up	8.12544e-16	1.62292e-15	anaphase-promoting complex subunit 1
Kmarxianus_FIM1_1608	48.44	47.872	47.484	61.94	55.791	54.295	0.258598	up	0.412269	0.439871	phosphatidylserine decarboxylase proenzyme 1
Kmarxianus_FIM1_1609	42.046	43.523	32.455	64.476	61.677	57.709	0.63953	up	1.21522e-24	2.94617e-24	deoxycytidylate deaminase
Kmarxianus_FIM1_1610	37.618	34.589	43.899	71.083	76.127	73.184	0.924625	up	1.13167e-71	4.95413e-71	uncharacterized mitochondrial hydrolase FMP41
Kmarxianus_FIM1_1611	55.812	52.748	50.046	45.796	42.689	45.173	-0.246896	down	8.17756e-94	4.27441e-93	CRE-binding bZIP protein SKO1
Kmarxianus_FIM1_1612	326.624	336.167	342.959	304.756	297.114	309.491	-0.142177	down	2.02032e-49	7.23797e-49	DNA-directed RNA polymerases I
Kmarxianus_FIM1_1613	58.796	55.989	68.04	114.04	91.583	92.505	0.705459	up	2.91777e-65	1.20372e-64	bud neck protein 5
Kmarxianus_FIM1_1614	38.127	34.119	40.503	55.72	50.763	53.823	0.507702	up	9.0539e-12	1.61408e-11	uncharacterized protein YNL165W
Kmarxianus_FIM1_1615	113.684	109.486	137.354	158.126	146.393	160.397	0.366872	up	0.00018869	0.000257313	protein DSE2
Kmarxianus_FIM1_1616	28.082	24.59	24.8	28.172	27.3	29.943	0.140809	up	0.00157356	0.00204399	protein IBD2
Kmarxianus_FIM1_1617	21.699	20.619	21.978	23.739	24.782	26.358	0.219823	up	0.0278362	0.0332875	ribosome assembly protein 1
Kmarxianus_FIM1_1618	106.364	95.321	97.883	55.871	58.631	64.213	-0.745213	down	1.55413e-73	6.93128e-73	protein YNL162W-A
Kmarxianus_FIM1_1619	24.17	23.557	23.069	26.081	25.798	25.713	0.132235	up	0.00233236	0.00299319	chitin synthase export chaperone
Kmarxianus_FIM1_1620	4203.55	3443.57	3194.06	3484.96	4032.95	3473.59	0.0198673	up	0	0	conserved hypothetical protein
Kmarxianus_FIM1_1621	23.015	22.191	23.056	33.097	30.359	31.606	0.477768	up	6.33148e-11	1.10426e-10	serine/threonine-protein kinase CBK1
Kmarxianus_FIM1_1622	130.05	124.318	132.967	138.662	140.777	158.028	0.175591	up	3.35837e-05	4.76887e-05	UPF0641 membrane protein YHR140W
Kmarxianus_FIM1_1623	5.079	6.641	4.368	8.52	7.925	8.056	0.606763	up	2.82142e-05	4.01513e-05	ammonium transporter MEP2
Kmarxianus_FIM1_1624	4.652	5.903	6.48	7.596	10.626	9.593	0.707263	up	0.000413455	0.00055442	uncharacterized membrane protein YLR050C
Kmarxianus_FIM1_1625	125.629	106.556	141.864	199.326	206.833	203.479	0.704721	up	1.27303e-55	4.8535e-55	glucosamine 6-phosphate N-acetyltransferase
Kmarxianus_FIM1_1626	107.227	108.952	132.032	178.472	186.827	159.844	0.592744	up	6.43673e-13	1.19054e-12	small nuclear ribonucleoprotein G
Kmarxianus_FIM1_1627	296.138	333.116	316.083	379.255	365.483	359.278	0.22386	up	2.9108e-07	4.51476e-07	dnaJ homolog 1
Kmarxianus_FIM1_1628	3214.79	2673.08	3358.81	2791.18	3170.79	3235.15	-0.00775376	down	2.59146e-307	3.12831e-306	12 kDa heat shock protein
Kmarxianus_FIM1_1629	18.59	16.766	18.15	26.31	25.543	22.356	0.471871	up	0.000588878	0.000782227	hypothetical protein FIM1_1629
Kmarxianus_FIM1_1630	41.462	39.614	41.112	60.735	61.459	63.789	0.606056	up	2.22171e-45	7.61e-45	ino eighty subunit 1
Kmarxianus_FIM1_1631	62.784	54.83	58.951	56.549	63.564	65.706	0.0736974	up	1.15497e-12	2.11751e-12	D-amino-acid oxidase
Kmarxianus_FIM1_1632	31.977	39.361	33.082	38.742	35.442	34.763	0.0612267	up	5.94434e-15	1.16197e-14	WD40 domain
Kmarxianus_FIM1_1633	110.435	93.511	115.027	125.041	119.797	137.033	0.259649	up	0.644028	0.6666	hypothetical protein KLMA_20776
Kmarxianus_FIM1_1634	6.077	5.565	5.579	9.321	9.81	10.615	0.788421	up	4.67877e-30	1.25544e-29	structural maintenance of chromosomes protein 1
Kmarxianus_FIM1_1635	71.174	66.181	67.425	98.552	101.119	108.891	0.591478	up	2.67813e-41	8.66249e-41	protein KES1
Kmarxianus_FIM1_1636	14.893	18.187	18.467	17.559	17.795	14.982	-0.0342959	down	8.62851e-06	1.25735e-05	dihydrofolate reductase
Kmarxianus_FIM1_1637	8.404	13.137	11.208	11.414	10.201	12.687	0.0668359	up	0.0491373	0.0575747	chaperone_DMP super family
Kmarxianus_FIM1_1638	20.16	24.006	22.598	24.757	26.509	26.647	0.222784	up	0.0969043	0.11086	trkA
Kmarxianus_FIM1_1639	1825.06	1595.64	1565.92	1607.27	1820.75	1700.27	0.0404119	up	5.29949e-121	3.24742e-120	60S ribosomal protein L33-B
Kmarxianus_FIM1_1640	12.312	13.2	14.026	17.97	17.407	16.518	0.39233	up	0.0018993	0.00245329	putative serine/threonine-protein kinase YPL141C
Kmarxianus_FIM1_1641	91.879	77.765	85.033	164.437	162.806	165.184	0.951233	up	1.49791e-162	1.09199e-161	grpE protein homolog
Kmarxianus_FIM1_1642	22.811	22.531	24.305	29.65	27.547	27.171	0.276624	up	0.986974	0.989435	MAP kinase kinase MKK2/SSP33
Kmarxianus_FIM1_1643	24.038	23.023	28.254	41.099	44.457	41.629	0.755896	up	4.59643e-42	1.49785e-41	transcriptional modulator WTM2
Kmarxianus_FIM1_1644	16.326	15.398	18.46	22.445	22.469	23.524	0.447547	up	0.000809673	0.0010655	COMPASS component SPP1
Kmarxianus_FIM1_1645	26.963	20.315	28.789	39.027	42.511	46.147	0.747223	up	1.6093e-26	4.04609e-26	DUF1691 super family
Kmarxianus_FIM1_1646	29.212	31.958	32.542	39.236	39.161	38.92	0.324097	up	0.0246713	0.0295925	GLC7-interacting protein 3
Kmarxianus_FIM1_1647	3.567	3.093	5.287	4.066	4.277	4.754	0.132556	up	0.33327	0.359546	hypothetical protein FIM1_1647
Kmarxianus_FIM1_1648	621.213	564.366	637.293	595.137	572.81	596.817	-0.0467379	down	7.7538e-135	4.98513e-134	iron sulfur cluster assembly protein 1
Kmarxianus_FIM1_1649	155.943	122.843	142.292	172.451	169.08	162.897	0.260559	up	0.512104	0.537935	DNA-directed RNA polymerases I
Kmarxianus_FIM1_1650	442.835	375.612	344.566	305.375	303.91	313.679	-0.33352	down	0	0	MTP18 super family
Kmarxianus_FIM1_1651	118.803	105.597	110.064	136.615	132.852	133.103	0.267387	up	0.600433	0.625191	uncharacterized membrane protein YOR223W
Kmarxianus_FIM1_1652	50.528	42.793	45.255	69.634	67.883	73.088	0.603852	up	1.67746e-22	3.89001e-22	mitochondrial 2-oxodicarboxylate carrier 2
Kmarxianus_FIM1_1653	25.833	23.312	29.084	32.363	35.8	37.731	0.436831	up	0.000229234	0.000311384	malonyl CoA-acyl carrier protein transacylase
Kmarxianus_FIM1_1654	18.324	17.372	20.677	27.387	23.636	27.236	0.473231	up	2.34986e-06	3.49437e-06	regulator of drug sensitivity 2
Kmarxianus_FIM1_1655	29.054	24.291	33.194	54.085	59.461	52.694	0.941821	up	3.21461e-56	1.2355e-55	ctaG Cox11 super family
Kmarxianus_FIM1_1656	932.592	1142.94	1035.7	1174.03	1052.14	930.245	0.0208004	up	1.36522e-212	1.20745e-211	regulator of calcineurin 2
Kmarxianus_FIM1_1657	2179.22	2033.07	1666.4	1179.12	1201.9	1293.69	-0.677864	down	0	0	60S ribosomal protein L5
Kmarxianus_FIM1_1658	18.81	17.715	21.032	23.735	24.134	23.401	0.308289	up	0.305874	0.331427	dipeptidyl aminopeptidase A
Kmarxianus_FIM1_1659	16.898	14.032	19.311	22.46	22.502	23.772	0.452136	up	1.29544e-07	2.03831e-07	replication factor C subunit 1
Kmarxianus_FIM1_1660	17.517	15.195	17.768	18.005	19.68	19.187	0.171997	up	0.0237431	0.0285497	GRIP domain-containing protein RUD3
Kmarxianus_FIM1_1661	50.565	36.551	54.064	69.637	75.605	74.942	0.641163	up	5.10942e-19	1.10268e-18	protein AIM41
Kmarxianus_FIM1_1662	50.565	36.551	54.064	69.637	75.605	74.942	0.641163	up	5.10942e-19	1.10268e-18	protein AIM41
Kmarxianus_FIM1_1663	50.565	36.551	54.064	69.637	75.605	74.942	0.641163	up	5.10942e-19	1.10268e-18	protein AIM41
Kmarxianus_FIM1_1664	114.533	90.125	99.288	116.993	128.978	110.677	0.230684	up	0.0644557	0.074736	transcription initiation factor TFIID subunit 14
Kmarxianus_FIM1_1665	37.244	35.798	50.337	43.102	46.641	54.488	0.225279	up	0.443519	0.47129	protein TAF14
Kmarxianus_FIM1_1666	68.104	64.797	72.762	72.474	77.725	87.67	0.209882	up	0.00635715	0.0079324	guanine nucleotide-binding protein subunit beta
Kmarxianus_FIM1_1667	79.448	72.653	70.365	55.679	56.278	61.983	-0.35499	down	1.14586e-162	8.36511e-162	protein TBF1
Kmarxianus_FIM1_1668	151.161	143.43	186.36	174.061	159.584	184.43	0.10727	up	7.68537e-05	0.000107038	histone H1, partial
Kmarxianus_FIM1_1669	37.212	34.44	33.596	34.006	32.944	34.89	-0.0474871	down	1.16416e-40	3.72859e-40	dynamin-like GTPase MGM1
Kmarxianus_FIM1_1670	390.981	345.794	319.516	428.192	448.831	422.96	0.299485	up	0.562708	0.588255	DNA-directed RNA polymerases I
Kmarxianus_FIM1_1671	37.768	31.013	34.172	30.686	30.266	29.954	-0.179533	down	2.24125e-71	9.77881e-71	NET1-associated nuclear protein 1
Kmarxianus_FIM1_1672	329.047	283.366	272.149	234.961	246.496	234.331	-0.30543	down	0	0	nicotinate phosphoribosyltransferase
Kmarxianus_FIM1_1673	24.839	23.415	26.308	32.034	30.024	31.234	0.323301	up	0.0722597	0.0834884	importin beta-like protein KAP120
Kmarxianus_FIM1_1674	62.347	73.171	73.892	57.03	56.438	61.136	-0.26224	down	1.51458e-199	1.28727e-198	tyrosine-protein phosphatase 2
Kmarxianus_FIM1_1675	15.787	14.299	15.057	7.968	9.172	6.931	-0.907122	down	6.07674e-34	1.75198e-33	_
Kmarxianus_FIM1_1676	12.128	9.485	14.782	15.747	19.677	16.655	0.516926	up	0.000211021	0.000287391	protein SPC29
Kmarxianus_FIM1_1677	32.489	31.255	38.203	42.482	44.719	51.072	0.439689	up	6.22255e-07	9.50753e-07	ribonuclease T2-like
Kmarxianus_FIM1_1678	14.145	14.901	17.676	21.354	17.017	18.691	0.288411	up	0.775047	0.792793	ribonuclease T2-like
Kmarxianus_FIM1_1679	26.6	23.268	28.746	27.522	29.179	31.305	0.16281	up	0.00116215	0.00151978	amino-acid acetyltransferase
Kmarxianus_FIM1_1680	12.683	14.211	14.496	14.094	13.208	14.09	6.97055e-05	up	0.000741999	0.000979401	DNA replication complex GINS protein PSF2
Kmarxianus_FIM1_1681	34.615	28.868	41.927	30.908	39.029	44.046	0.112804	up	0.00549878	0.0068761	hypothetical protein FIM1_1681
Kmarxianus_FIM1_1682	24.644	25.807	28.192	25.337	25.436	25.957	-0.0355262	down	2.99436e-37	9.07859e-37	hypothetical protein FIM1_1682
Kmarxianus_FIM1_1683	37.93	35.659	42.232	55.08	61.709	60.161	0.611432	up	3.60425e-34	1.04258e-33	aminopeptidase Y
Kmarxianus_FIM1_1684	57.29	47.986	51.469	55.42	55.109	53.424	0.0648617	up	2.60441e-20	5.77812e-20	dnaJ-like chaperone JEM1
Kmarxianus_FIM1_1685	495.895	441.691	419.22	378.191	366.621	405.126	-0.238658	down	0	0	uncharacterized transporter YBR287W
Kmarxianus_FIM1_1686	57.464	52.813	61.345	86.469	81.617	74.597	0.499831	up	1.21144e-09	2.02501e-09	transgelin
Kmarxianus_FIM1_1687	75.852	69.599	71.268	125.765	117.777	123.633	0.760634	up	7.91901e-202	6.79682e-201	K(+)/H(+) antiporter 1
Kmarxianus_FIM1_1688	15.61	15.516	17.553	18.459	18.396	22.374	0.282988	up	0.872765	0.885814	pantothenate transporter FEN2
Kmarxianus_FIM1_1689	20.496	19.746	20.77	15.174	16.132	16.469	-0.352817	down	5.80292e-50	2.08897e-49	acetamidase
Kmarxianus_FIM1_1690	40.482	41.278	45.63	41.019	40.947	44.142	-0.0145919	down	1.71269e-27	4.37549e-27	rab proteins geranylgeranyltransferase component A
Kmarxianus_FIM1_1691	9.177	7.125	9.795	32.415	32.225	24.121	1.76592	up	1.31764e-208	1.14788e-207	repressible acid phosphatase
Kmarxianus_FIM1_1692	32.277	30.963	32.149	38.563	40.6	39.606	0.316255	up	0.224217	0.246837	Lac12-3p
Kmarxianus_FIM1_1693	35.865	38.354	36.496	29.617	31.105	33.542	-0.232065	down	6.8649e-54	2.57779e-53	adenosylmethionine-8-amino-7-oxononanoate aminotransferase
Kmarxianus_FIM1_1694	5.421	8.477	6.057	6.703	5.335	6.32	-0.120323	down	0.000413589	0.000554458	dethiobiotin synthetase
Kmarxianus_FIM1_1695	2.998	3.941	2.832	3.925	3.504	3.607	0.175588	up	0.294914	0.320016	7-keto 8-aminopelargonic acid transporter
Kmarxianus_FIM1_1696	61.319	53.837	59.337	77.87	90.184	76.718	0.488262	up	1.62494e-09	2.70324e-09	ribosyldihydronicotinamide dehydrogenase
Kmarxianus_FIM1_1697	61.319	53.837	59.337	77.87	90.184	76.718	0.488262	up	1.62494e-09	2.70324e-09	ribosyldihydronicotinamide dehydrogenase
Kmarxianus_FIM1_1698	62.532	94.118	54.788	51.433	49.808	42.754	-0.554206	down	3.49568e-204	3.01517e-203	YOR343W-B-like protein
Kmarxianus_FIM1_1699	2.36	5.933	3.017	4.53	1.91	2.463	-0.345132	down	4.87382e-05	6.86485e-05	transposon Ty2-DR2 Gag-Pol polyprotein
Kmarxianus_FIM1_1700	0.129	0	0	0	0	0	-5.45943	down	0.5	0.526173	transposon Ty2-F/Ty2-GR2 Gag-Pol polyprotein
Kmarxianus_FIM1_1701	49.285	43.97	59.739	58.958	52.698	48.739	0.0681528	up	2.01387e-06	3.00328e-06	protein MST28
Kmarxianus_FIM1_1702	82.285	104.103	120.525	105.376	106.454	109.78	0.0674819	up	2.18452e-05	3.12749e-05	KLLA0A12045p
Kmarxianus_FIM1_1703	3.471	4.01	4.697	4.574	3.23	4.319	-0.00652885	down	0.00304084	0.00387293	dihydropyrimidinase
Kmarxianus_FIM1_1704	5.449	5.532	7.206	5.983	5.487	6.54	-0.0141071	down	0.000265775	0.000359618	putative monooxygenase yxeK
Kmarxianus_FIM1_1705	7.928	8.535	8.671	10.107	11.035	12.536	0.422122	up	0.012346	0.0151414	arylsulfotrans
Kmarxianus_FIM1_1706	0.129	0.268	0.302	0.243	0.244	0.355	0.26748	up	1	1	hypothetical protein FIM1_1706
Kmarxianus_FIM1_1707	9.788	10.907	12.187	13.52	12.335	13.343	0.253461	up	0.708085	0.728862	putative sulfatase PB10D8.02c
Kmarxianus_FIM1_1708	80.516	91.391	62.578	34.078	32.388	33.36	-1.23198	down	0	0	flocculation protein FLO9
Kmarxianus_FIM1_1709	177.103	173.208	195.608	248.011	263.187	301.042	0.573217	up	1.67267e-233	1.58102e-232	beta-galactosidase
Kmarxianus_FIM1_1710	83.64	75.929	97.606	207.277	219.666	244.898	1.38536	up	0	0	KmLac12p
Kmarxianus_FIM1_1711	19.856	19.713	24.629	25.84	24.699	26.345	0.260144	up	0.693545	0.715163	Chain A Of Beta-glucosidase From Kluyveromyces Marxianus In Complex With Glucose
Kmarxianus_FIM1_1712	99.412	94.276	115.905	78.155	84.177	79.889	-0.354045	down	1.80836e-252	1.86069e-251	siderophore iron transporter mirA
Kmarxianus_FIM1_1713	9.975	11.295	12.023	10.798	10.655	9.794	-0.0914927	down	2.97168e-11	5.22995e-11	cytochrome b2
Kmarxianus_FIM1_1714	21.188	17.075	21.282	16.459	17.034	18.643	-0.19169	down	3.53741e-28	9.13541e-28	conserved hypothetical transmembrane protein
Kmarxianus_FIM1_1715	8.655	8.612	8.667	14.812	11.229	11.78	0.54429	up	1.79499e-05	2.58327e-05	putative aminotransferase C1771.03c
Kmarxianus_FIM1_1716	208.148	190.763	204.127	284.946	302.197	262.993	0.495443	up	4.88966e-42	1.59241e-41	putative reductase 1
Kmarxianus_FIM1_1717	82.667	79.67	96.578	96.118	98.559	100.714	0.190145	up	8.14223e-06	1.18748e-05	putative proline-specific permease put4
Kmarxianus_FIM1_1718	17.222	15.429	18.295	19.183	20.415	18.478	0.188963	up	0.112862	0.128274	putative uncharacterized oxidoreductase YGL157W
Kmarxianus_FIM1_1719	27.738	26.171	28.302	25.769	27.252	27.08	-0.0375098	down	7.66687e-19	1.64241e-18	thiol-specific monooxygenase
Kmarxianus_FIM1_1720	9.921	5.849	6.747	8.252	7.815	7.08	0.0398054	up	0.00171658	0.00222478	hypothetical protein KLMA_10144
Kmarxianus_FIM1_1721	1.657	1.93	1.571	5.728	5.183	4.635	1.5911	up	1.59784e-16	3.24221e-16	mating-type protein A2
Kmarxianus_FIM1_1722	0	0	0.288	1.388	1.165	1.353	3.74771	up	2.7258e-12	4.94714e-12	hypothetical protein KLMA_10142
Kmarxianus_FIM1_1723	6.171	4.088	3.745	4.627	2.796	2.931	-0.435542	down	0.000630771	0.000835926	transmembrane actin-binding protein involved in membrane cytoskeleton assembly and cell polarization
Kmarxianus_FIM1_1724	1525.46	1289.26	1921.14	1620.4	1796.96	2057.44	0.209179	up	7.40934e-30	1.98507e-29	flavohemoprotein
Kmarxianus_FIM1_1725	553.378	492.121	489.663	387.191	418.715	489.617	-0.244856	down	0	0	mitochondrial phosphate carrier protein
Kmarxianus_FIM1_1726	78.352	81.104	82.309	119.636	128.019	118.986	0.600757	up	3.38833e-23	7.99223e-23	uncharacterized RNA-binding protein YKL214C
Kmarxianus_FIM1_1727	15.462	16.457	17.279	24.28	24.763	22.825	0.546722	up	8.43116e-14	1.60312e-13	protein DOA1
Kmarxianus_FIM1_1728	32.212	34.613	33.885	51.379	53.706	58.562	0.700364	up	2.5211e-57	9.79032e-57	phosphoinositide phosphatase SAC1
Kmarxianus_FIM1_1729	63.915	64.274	67.648	82.557	81.532	82.685	0.333532	up	0.0148802	0.018126	anthranilate synthase component 2
Kmarxianus_FIM1_1730	57.508	55.908	64.415	91.303	91.488	90.666	0.620799	up	6.02418e-45	2.04603e-44	cell division control protein 11
Kmarxianus_FIM1_1731	69.366	58.808	70.038	96.516	91.223	86.989	0.470954	up	2.19728e-15	4.34715e-15	putative glycosyltransferase HOC1
Kmarxianus_FIM1_1732	30.815	34.244	37.05	52.64	46.848	47.388	0.524476	up	2.43142e-07	3.78245e-07	nuclear import protein MOG1
Kmarxianus_FIM1_1733	100.425	110.378	104.846	129.556	123.527	117.225	0.230403	up	9.39304e-05	0.000130232	ubiquitin-activating enzyme E1 1
Kmarxianus_FIM1_1734	11.689	11.446	12.31	12.827	13.861	13.669	0.187222	up	0.00740238	0.00920587	alpha-factor-transporting ATPase
Kmarxianus_FIM1_1735	89.415	79.512	98.831	182.044	187.242	158.222	0.978255	up	4.13908e-160	2.98002e-159	methylene-fatty-acyl-phospholipid synthase
Kmarxianus_FIM1_1736	22.358	22.008	24.556	32.872	26.901	30.326	0.386532	up	0.044134	0.0518751	UDP-N-acetylenolpyruvoylglucosamine reductase
Kmarxianus_FIM1_1737	6.332	5.657	7.946	8.415	7.902	8.238	0.300672	up	0.657804	0.679588	meiotically up-regulated gene 157 protein
Kmarxianus_FIM1_1738	9.649	8.777	8.872	16.261	16.378	17.534	0.878044	up	2.01023e-15	3.9801e-15	ER membrane protein complex subunit 3
Kmarxianus_FIM1_1739	86.679	74.804	81.125	72.323	71.135	84.238	-0.091517	down	4.18507e-52	1.53943e-51	GTPase NPA3
Kmarxianus_FIM1_1740	44.469	42.849	49.317	68.51	72.629	66.661	0.604858	up	3.85035e-21	8.68239e-21	proteasome chaperone 2
Kmarxianus_FIM1_1741	258.484	226.254	196.579	156.284	168.061	170.039	-0.462692	down	0	0	deoxyhypusine hydroxylase
Kmarxianus_FIM1_1742	28.038	27.34	26.397	35.168	31.329	26.595	0.186991	up	0.102009	0.116369	protein HAM1
Kmarxianus_FIM1_1743	32.389	35.273	33.129	34.357	32.375	30.679	-0.0492087	down	2.61209e-48	9.21905e-48	exportin-T
Kmarxianus_FIM1_1744	38.885	48.309	39.099	40.498	40.327	36.739	-0.103326	down	2.59516e-48	9.16548e-48	protein EAP1
Kmarxianus_FIM1_1745	11.105	13.282	12.522	19.974	19.906	19.255	0.679996	up	6.76058e-12	1.21102e-11	replication factor C subunit 2
Kmarxianus_FIM1_1746	34.583	27.93	23.727	38.115	36.237	31.756	0.299095	up	0.883633	0.895801	YAE1
Kmarxianus_FIM1_1747	21.663	22.991	21.18	26.993	28.597	27.172	0.330122	up	0.00543551	0.00680024	serine/threonine-protein kinase TOR2
Kmarxianus_FIM1_1748	13.282	12.962	12.128	34.736	37.235	34.26	1.46901	up	4.2011e-190	3.45813e-189	phosphomethylpyrimidine kinase THI20
Kmarxianus_FIM1_1749	116.598	132.084	140.46	167.599	174.709	162.391	0.375124	up	2.57996e-09	4.25946e-09	actin-related protein 3
Kmarxianus_FIM1_1750	37.965	46.592	40.109	48.75	42.765	44.52	0.125907	up	2.91355e-08	4.68013e-08	T-complex protein 1 subunit epsilon
Kmarxianus_FIM1_1751	69.205	80.961	59.734	54.12	50.837	56.281	-0.380504	down	3.63165e-44	1.21918e-43	hypothetical protein KMAR_30044
Kmarxianus_FIM1_1752	22.158	25.789	23.047	20.267	22.106	20.235	-0.181342	down	1.41751e-57	5.5129e-57	uncharacterized protein YJR061W
Kmarxianus_FIM1_1753	10.139	9.559	11.907	16.767	14.51	13.8	0.512198	up	8.48441e-05	0.00011779	protein N-terminal amidase
Kmarxianus_FIM1_1754	9.605	11.141	10.252	13.716	11.361	10.68	0.206032	up	0.0840055	0.096611	uncharacterized protein YJR061W
Kmarxianus_FIM1_1755	40.187	49.976	42.671	51.244	50.54	47.658	0.169958	up	0.000689838	0.000911702	centromere and promoter factor 1
Kmarxianus_FIM1_1756	19.271	24.157	26.477	20.113	19.516	16.788	-0.309251	down	2.02585e-67	8.51216e-67	chromosome transmission fidelity protein 18
Kmarxianus_FIM1_1757	114.929	128.428	122.58	118.009	124.931	107.12	-0.0639925	down	7.83659e-67	3.26649e-66	bZIP_1 super family
Kmarxianus_FIM1_1758	3.2	4.156	4.905	4.94	3.494	3.839	0.00141095	up	0.0109687	0.0134933	ubiquitin-binding protein CUE2
Kmarxianus_FIM1_1759	5.742	7.38	5.751	8.297	6.64	5.943	0.145776	up	0.0590447	0.0687212	protein MIF2
Kmarxianus_FIM1_1760	42.022	46.638	39.536	46.562	45.619	45.642	0.104463	up	1.72566e-20	3.84321e-20	serine/threonine-protein kinase STE20
Kmarxianus_FIM1_1761	49.877	61.469	52.22	58.66	55.674	53.431	0.0365682	up	2.18763e-59	8.64958e-59	ubiquitin fusion degradation protein 4
Kmarxianus_FIM1_1762	148.668	148.467	111.457	78.763	71.964	77.552	-0.839854	down	0	0	mRNA turnover protein 4
Kmarxianus_FIM1_1763	3.378	3.815	3.226	3.454	5.799	3.225	0.260101	up	0.953819	0.958771	suppressor of HU sensitivity involved in recombination
Kmarxianus_FIM1_1764	34.74	34.343	35.53	52.136	52.695	52.756	0.591072	up	1.77211e-21	4.01857e-21	37S ribosomal protein MRP4
Kmarxianus_FIM1_1765	198.932	208.051	182.757	181.632	187.195	209.026	-0.0293764	down	1.61268e-93	8.39591e-93	sphingosine N-acyltransferase LAG1
Kmarxianus_FIM1_1766	101.097	132.982	100.322	100.166	95.632	89.459	-0.229315	down	1.13987e-170	8.60995e-170	class E vacuolar protein-sorting machinery protein HSE1
Kmarxianus_FIM1_1767	19.29	18.534	24.127	43.302	42.119	47.519	1.10154	up	2.27395e-67	9.53161e-67	F-actin-capping protein subunit alpha
Kmarxianus_FIM1_1768	167.689	125.574	132.252	218.495	247.321	212.878	0.673547	up	3.63988e-29	9.60891e-29	KLLA0B13431p
Kmarxianus_FIM1_1769	10.767	8.707	15.706	12.615	11.912	11.83	0.0474737	up	0.0330819	0.0393087	hypothetical protein FIM1_1769
Kmarxianus_FIM1_1770	1093.23	1005.62	865.966	694.455	753.052	768.603	-0.419914	down	0	0	protein RPL14B
Kmarxianus_FIM1_1771	225.299	238.259	229.139	212.127	212.516	231.778	-0.0776027	down	1.9707e-143	1.3039e-142	inositol phosphorylceramide synthase
Kmarxianus_FIM1_1772	44.495	41.22	52.399	77.509	73.079	75.516	0.711115	up	9.01664e-19	1.9284e-18	37S ribosomal protein MRP17
Kmarxianus_FIM1_1773	327.46	283.69	351.646	319.845	328.446	343.006	0.0420871	up	1.31287e-40	4.19975e-40	DOA4-independent degradation protein 4
Kmarxianus_FIM1_1774	130.596	131.039	140.104	145.166	159.559	166.286	0.229501	up	0.0612967	0.0712311	adenylyl-sulfate kinase
Kmarxianus_FIM1_1775	66.513	63.78	72.985	92.812	93.77	92.856	0.459068	up	6.3213e-23	1.47903e-22	vacuolar protein sorting-associated protein 1
Kmarxianus_FIM1_1776	31.746	29.769	29.927	33.276	32.992	31.914	0.102598	up	7.35259e-09	1.201e-08	poly(A) polymerase
Kmarxianus_FIM1_1777	262.35	250.916	225.91	177.056	190.667	184.273	-0.421258	down	0	0	high-affinity methionine permease
Kmarxianus_FIM1_1778	27.917	32.64	30.249	47.86	41.24	42.957	0.540286	up	2.77432e-28	7.19672e-28	chromatin structure-remodeling complex subunit RSC2
Kmarxianus_FIM1_1779	29.639	23.831	31.589	54.486	54.981	57.929	0.976704	up	4.73257e-113	2.76084e-112	adenylosuccinate lyase
Kmarxianus_FIM1_1780	45.908	39.817	44.644	45.191	46.803	50.921	0.132554	up	0.000301736	0.000407538	protein LST7
Kmarxianus_FIM1_1781	30.481	28.911	30.823	33.066	34.336	38.371	0.229525	up	0.183111	0.203556	vacuolar protein sorting-associated protein 38
Kmarxianus_FIM1_1782	26.912	28.139	26.904	34.966	37.188	37.01	0.41358	up	3.00776e-05	4.27565e-05	phosphatase DCR2
Kmarxianus_FIM1_1783	595.719	462.998	621.148	837.165	836.951	840.289	0.581871	up	5.33115e-71	2.31637e-70	centromere DNA-binding protein complex CBF3 subunit
Kmarxianus_FIM1_1784	62.658	58.581	62.483	78.207	75.991	83.341	0.370635	up	1.43533e-06	2.15465e-06	ste11p: Ser/Thr protein kinase
Kmarxianus_FIM1_1785	6.107	6.348	7.067	7.053	8.295	7.766	0.243632	up	0.536428	0.562019	vacuolar membrane protein PEP5
Kmarxianus_FIM1_1786	4.931	5.341	5.576	6.019	5.846	5.829	0.158931	up	0.0899921	0.103246	nuclear fusion protein FUS2
Kmarxianus_FIM1_1787	150.054	126.266	110.635	108.357	106.847	112.796	-0.238468	down	6.16626e-83	2.96514e-82	regulator of ribosome biosynthesis
Kmarxianus_FIM1_1788	21.496	18.227	20.949	21.22	22.021	22.554	0.116942	up	0.00947433	0.0117019	YOR296W
Kmarxianus_FIM1_1789	5.981	7.289	6.597	9.06	9.799	7.805	0.424464	up	0.000636211	0.000842746	YOR296W
Kmarxianus_FIM1_1790	149.885	163.662	214.48	238.918	224.416	227.518	0.387763	up	4.07509e-11	7.14064e-11	meiotically up-regulated gene 14 protein
Kmarxianus_FIM1_1791	6.909	9.014	7.139	10.523	9.104	7.295	0.223241	up	0.468958	0.496303	ribonuclease H
Kmarxianus_FIM1_1792	411.728	472.765	374.529	373.824	347.386	349.474	-0.23377	down	0	0	long-chain-fatty-acid--CoA ligase 1
Kmarxianus_FIM1_1793	84.107	87.501	98.079	125.611	118.93	126.605	0.460696	up	4.62224e-20	1.02288e-19	YGR110W
Kmarxianus_FIM1_1794	22.251	28.193	27.313	27.576	26.374	24.572	0.0141238	up	3.2285e-15	6.36085e-15	MYND-type zinc finger protein MUB1
Kmarxianus_FIM1_1795	36.67	33.976	48.03	68.863	64.153	61.472	0.712639	up	1.62192e-25	3.99141e-25	vacuolar ATPase assembly integral membrane protein VPH2
Kmarxianus_FIM1_1796	12.454	11.545	11.259	10.903	9.819	9.811	-0.207562	down	1.42278e-13	2.68966e-13	putative dehydrodolichyl diphosphate synthetase
Kmarxianus_FIM1_1797	25.092	25.973	30.727	43.557	40.208	37.462	0.567662	up	2.88112e-12	5.22359e-12	mitochondrial oxaloacetate transport protein
Kmarxianus_FIM1_1798	45.336	57.845	49.766	52.093	48.773	43.942	-0.0788889	down	2.5233e-67	1.05683e-66	WD repeat-containing protein YMR102C
Kmarxianus_FIM1_1799	183.859	181.439	200.949	213.007	201.585	190.302	0.0952504	up	2.696e-13	5.04185e-13	signal recognition particle subunit SRP21
Kmarxianus_FIM1_1800	642.012	699.426	826.594	743.406	678.584	576.652	-0.117366	down	0	0	protein SSH4
Kmarxianus_FIM1_1801	29.256	30.551	27.907	31.744	32.054	31.085	0.113339	up	9.58284e-08	1.51373e-07	RNA polymerase I-specific transcription initiation factor RRN3
Kmarxianus_FIM1_1802	43.424	51.187	53.367	70.656	64.304	55.726	0.36581	up	1.67851e-05	2.41762e-05	serine/threonine-protein kinase YPK1
Kmarxianus_FIM1_1803	128.523	148.948	130.956	166.924	188.97	154.083	0.320352	up	0.00837437	0.0103702	phosphoglucomutase-2
Kmarxianus_FIM1_1804	17.47	23.312	24.929	29.297	26.303	21.436	0.229388	up	0.219301	0.241884	ATP-dependent DNA helicase II subunit 2
Kmarxianus_FIM1_1805	554.147	550.822	721.92	773.779	665.179	666.155	0.204508	up	7.06631e-05	9.86528e-05	uncharacterized protein YMR107W
Kmarxianus_FIM1_1806	37.809	47.666	46.279	72.034	57.14	48.523	0.431564	up	2.28633e-06	3.40184e-06	YKL128C
Kmarxianus_FIM1_1807	7.418	11.401	10.668	10.184	9.974	8.348	-0.0488084	down	5.63373e-10	9.54861e-10	putative urea active transporter 1
Kmarxianus_FIM1_1808	123.51	176.521	124.699	119.936	113.471	104.603	-0.329477	down	0	0	acetolactate synthase
Kmarxianus_FIM1_1809	20.75	26.799	21.508	25.208	22.785	20.037	-0.0216156	down	2.83901e-33	8.09134e-33	myosin-1
Kmarxianus_FIM1_1810	23.579	23.883	27.693	35.76	38.167	37.244	0.564821	up	3.02641e-17	6.24765e-17	putative fatty aldehyde dehydrogenase HFD1
Kmarxianus_FIM1_1811	15.742	15.639	13.192	21.984	26.431	24.989	0.71965	up	3.75427e-12	6.78078e-12	uncharacterized protein YKL130C
Kmarxianus_FIM1_1812	16.342	21.964	19.218	21.789	19.793	22.675	0.159682	up	0.011952	0.0146685	YMR111C
Kmarxianus_FIM1_1813	65.36	53.29	61.907	83.503	85.794	77.881	0.45309	up	0.000258011	0.000349385	mediator of RNA polymerase II transcription subunit 11
Kmarxianus_FIM1_1814	11.121	10.823	10.862	15.183	15.007	14.682	0.45182	up	0.00317424	0.00403496	folylpolyglutamate synthase
Kmarxianus_FIM1_1815	89.275	91.772	99.763	139.712	129.08	132.905	0.516509	up	2.78729e-24	6.717e-24	YMR114C
Kmarxianus_FIM1_1816	48.519	43.755	47	59.063	57.207	59.702	0.337413	up	0.0297407	0.0354839	mitochondrial inner membrane i-AAA protease supercomplex subunit MGR3
Kmarxianus_FIM1_1817	12.852	13.129	12.006	13.659	15.7	14.54	0.208667	up	0.0806294	0.0928508	mitochondrial intermediate peptidase
Kmarxianus_FIM1_1818	602.724	483.175	459.798	454.939	463.624	508.082	-0.115631	down	5.51853750492034e-310	6.70823152051596e-309	guanine nucleotide-binding protein subunit beta-like
Kmarxianus_FIM1_1819	23.018	25.139	24.554	29.408	31.38	28.277	0.292674	up	0.67577	0.697246	AP-1 complex subunit beta-1
Kmarxianus_FIM1_1820	24.492	21.872	21.296	35.11	40.349	35.085	0.708221	up	3.42915e-08	5.49822e-08	COX assembly mitochondrial protein
Kmarxianus_FIM1_1821	60.952	47.53	58.801	103.408	100.507	91.658	0.821212	up	4.89131e-35	1.43393e-34	54S ribosomal protein L31
Kmarxianus_FIM1_1822	20.103	19.594	25.343	37.411	33.247	27.739	0.597265	up	2.20522e-07	3.43772e-07	putative kinetochore protein SPC24
Kmarxianus_FIM1_1823	25.6	31.126	31.771	54.846	73.654	48.612	1.00094	up	4.43522e-18	9.35171e-18	DASH complex subunit HSK3
Kmarxianus_FIM1_1824	44.756	47.95	43.355	52.942	51.076	48.559	0.16528	up	6.687e-05	9.35071e-05	CTD kinase subunit alpha
Kmarxianus_FIM1_1825	499.808	407.848	473.521	765.428	870.535	790.679	0.813062	up	0	0	succinate dehydrogenase
Kmarxianus_FIM1_1826	37.702	44.097	40.553	42.555	41.97	40.127	0.0268677	up	1.10029e-28	2.87848e-28	vacuolar transporter chaperone 2
Kmarxianus_FIM1_1827	316.583	327.191	324.859	395.537	365.212	376.73	0.231817	up	0.00257029	0.00328884	ras-related protein SEC4
Kmarxianus_FIM1_1828	13.765	14.426	13.914	16.551	16.647	17.605	0.270905	up	0.713942	0.734312	proteasome activator BLM10
Kmarxianus_FIM1_1829	16.826	18.227	21.633	31.038	24.935	26.711	0.544592	up	3.18671e-12	5.76964e-12	hypothetical protein FIM1_1829
Kmarxianus_FIM1_1830	22.773	24.106	26.463	30.071	31.29	29.562	0.309994	up	0.243593	0.266987	cleavage factor two protein 2
Kmarxianus_FIM1_1831	11.338	9.701	13.691	15.972	18.376	17.657	0.582427	up	6.26028e-08	9.95512e-08	uncharacterized protein YDR065W
Kmarxianus_FIM1_1832	26.413	26.822	35.351	36.96	42.071	41.954	0.449664	up	0.000434399	0.000581311	RNA polymerase II-associated protein 2 homolog
Kmarxianus_FIM1_1833	31.773	30.114	33.78	35.674	38.093	34.846	0.183098	up	0.00308039	0.00391948	protein TAPT1 -like protein
Kmarxianus_FIM1_1834	24.177	19.752	21.479	28.948	29.844	29.771	0.43722	up	4.10414e-05	5.80263e-05	putative succinate-semialdehyde dehydrogenase C1002.12c [NADP+]
Kmarxianus_FIM1_1835	28.027	25.745	31.85	49.72	43.29	44.221	0.680534	up	9.71447e-27	2.44711e-26	protein mlo2
Kmarxianus_FIM1_1836	16.08	16.552	14.873	20.542	21.084	22.054	0.422738	up	3.40374e-05	4.82936e-05	DNA replication licensing factor MCM2
Kmarxianus_FIM1_1837	35.279	36.092	33.617	33.804	33.129	37.377	-0.0093467	down	2.85365e-26	7.13345e-26	tRNA (cytosine-5-)-methyltransferase NCL1
Kmarxianus_FIM1_1838	6.289	7.811	6.85	7.466	8.114	8.615	0.207731	up	0.630082	0.653071	factor RRN10
Kmarxianus_FIM1_1839	34.204	31.851	48.546	91.849	84.53	78.995	1.15597	up	5.70627e-108	3.228e-107	endosomal protein P24B
Kmarxianus_FIM1_1840	137.989	163.427	137.616	132.117	127.073	111.326	-0.244788	down	4.11325e-141	2.68414e-140	serine/threonine-protein phosphatase PP1-2
Kmarxianus_FIM1_1841	33.045	28.443	30.961	44.185	42.49	40.886	0.464445	up	0.000133036	0.00018261	protein YIP4
Kmarxianus_FIM1_1842	10.753	13.404	12.714	15.027	12.727	12.149	0.114002	up	1.65913e-07	2.60116e-07	negative regulator of sporulation MDS3
Kmarxianus_FIM1_1843	69.559	64.76	61.311	73.882	78.038	80.071	0.245938	up	0.000232429	0.00031556	translational activator GCN1
Kmarxianus_FIM1_1844	2.401	2.13	3.202	6.43	5.505	5.325	1.15802	up	0.00058514	0.00077746	hypothetical protein FIM1_1844
Kmarxianus_FIM1_1845	10.525	11.1	11.24	13.868	14.717	11.244	0.277244	up	1	1	SAGA-associated factor 29
Kmarxianus_FIM1_1846	34.249	28.842	34.972	50.738	53.09	55.067	0.696276	up	6.68217e-33	1.88798e-32	60S ribosomal protein L2
Kmarxianus_FIM1_1847	241.55	223.893	216.801	225.406	226.522	254.326	0.0498991	up	3.7575e-45	1.28369e-44	acetolactate synthase small subunit
Kmarxianus_FIM1_1848	309.396	365.542	388.768	300.06	285.614	258.891	-0.332818	down	0	0	isocitrate dehydrogenase [NADP] cytoplasmic
Kmarxianus_FIM1_1849	65.33	76.818	84.695	123.785	119.49	100.004	0.597681	up	2.41008e-27	6.14811e-27	uncharacterized phosphatase YNL010W
Kmarxianus_FIM1_1850	18.948	25.498	20.169	21.205	18.322	14.525	-0.257508	down	2.76925e-33	7.89682e-33	protein YNL011C
Kmarxianus_FIM1_1851	115.746	103.042	117.812	186.063	179.089	183.853	0.705779	up	6.94148e-71	3.00855e-70	protein SSP120
Kmarxianus_FIM1_1852	4.686	4.542	5.618	7.307	7.963	7.042	0.587648	up	9.92493e-06	1.44265e-05	putative meiotic phospholipase SPO1
Kmarxianus_FIM1_1853	1420.27	1659.95	1145.67	843.73	864.352	908.92	-0.691336	down	0	0	elongation factor 3
Kmarxianus_FIM1_1854	82.199	98.285	79.43	65.353	66.27	60.211	-0.43817	down	1.16289354566933e-315	1.44038970681494e-314	glutamate--cysteine ligase
Kmarxianus_FIM1_1855	28.303	32.622	29.114	33.792	31.314	32.362	0.114375	up	3.55275e-07	5.48766e-07	phosphatidylinositol 4-kinase LSB6
Kmarxianus_FIM1_1856	17.768	19.648	18.202	24.102	23.858	20.996	0.310109	up	0.412991	0.440484	chitin biosynthesis protein CHS6
Kmarxianus_FIM1_1857	43.593	43.424	40.653	42.734	39.29	44.677	-0.0109914	down	2.45996e-49	8.80699e-49	SIT4-associating protein SAP190
Kmarxianus_FIM1_1858	45.677	40.885	41.568	83.924	85.557	82.984	0.978458	up	1.31742e-76	6.00886e-76	protein PHS1
Kmarxianus_FIM1_1859	55.904	52.332	66.751	119.077	125.899	120.011	1.06058	up	5.92177e-102	3.23101e-101	54S ribosomal protein L49
Kmarxianus_FIM1_1860	10.644	12.054	11.848	14.431	15.35	15.297	0.383876	up	0.00115633	0.00151293	serine/threonine-protein kinase BCK1/SLK1/SSP31
Kmarxianus_FIM1_1861	14.816	13.286	15.074	23.403	23.455	24.912	0.733111	up	1.48445e-30	4.01201e-30	outward-rectifier potassium channel TOK1
Kmarxianus_FIM1_1862	4.805	5.381	5.751	8.568	8.025	8.438	0.651237	up	2.31017e-13	4.33427e-13	ATP-dependent DNA helicase SRS2
Kmarxianus_FIM1_1863	4.624	4.871	5.46	6.782	6.651	7.154	0.461027	up	0.00126257	0.00164656	ATP-dependent DNA helicase SRS2
Kmarxianus_FIM1_1864	16.038	13.948	16.838	23.08	25.667	22.215	0.599767	up	6.03192e-12	1.08124e-11	GPI-anchored wall transfer protein 1
Kmarxianus_FIM1_1865	57.538	65.262	72.999	32.629	27.375	28.424	-1.14677	down	0	0	DNA replication regulator DPB11
Kmarxianus_FIM1_1866	125.513	138.414	154.238	203.371	169.858	201.745	0.459422	up	5.3563e-51	1.94022e-50	protein SIP4
Kmarxianus_FIM1_1867	10.926	10.687	11.345	11.854	9.747	9.035	-0.105391	down	3.85716e-07	5.94555e-07	hypothetical protein KLMA_30167
Kmarxianus_FIM1_1868	82.026	77.129	81.351	97.431	107.638	104.263	0.363079	up	0.000647399	0.000857131	ornithine carbamoyltransferase
Kmarxianus_FIM1_1869	16.321	14.644	17.078	21.807	20.095	19.587	0.355982	up	0.0272984	0.0326669	tRNA ligase
Kmarxianus_FIM1_1870	18.702	18.036	23.316	29.07	26.343	27.466	0.464726	up	7.98404e-08	1.26347e-07	exocyst complex protein EXO70
Kmarxianus_FIM1_1871	113.537	114.793	104.015	99.539	94.407	98.97	-0.182193	down	5.20896e-248	5.21595e-247	UPF0675 protein YJL084C
Kmarxianus_FIM1_1872	84.089	75.952	76.192	72.629	76.491	79.038	-0.0501766	down	9.43037e-81	4.45683e-80	DNA repair protein RAD4
Kmarxianus_FIM1_1873	21.245	20.208	23.644	30.831	28.033	32.211	0.484445	up	1.16132e-05	1.68243e-05	protein SPT2
Kmarxianus_FIM1_1874	10.377	10.71	11.198	22.325	20.332	19.753	0.950848	up	4.79392e-69	2.04888e-68	YDR089W
Kmarxianus_FIM1_1875	4.063	5.015	2.553	4.981	6.935	5.566	0.587771	up	0.0621755	0.0722363	hypothetical protein FIM1_1875
Kmarxianus_FIM1_1876	26.483	38.013	22.334	16.483	16.068	13.931	-0.901478	down	3.06107e-144	2.03048e-143	pre-mRNA-splicing factor SLU7
Kmarxianus_FIM1_1877	49.082	39.767	37.334	26.544	23.468	26.894	-0.714328	down	2.71327e-154	1.90879e-153	pseudouridylate synthase 6
Kmarxianus_FIM1_1878	42.683	52.856	48.45	68.247	69.711	64.908	0.49456	up	6.81258e-32	1.88909e-31	myosin tail region-interacting protein MTI1
Kmarxianus_FIM1_1879	8.249	6.189	8.214	11.776	11.503	12.855	0.673647	up	1.37314e-07	2.15926e-07	uncharacterized protein YGR168C
Kmarxianus_FIM1_1880	55.008	46.546	63.047	128.9	135.082	131.069	1.26305	up	3.99242e-241	3.92263e-240	clathrin light chain
Kmarxianus_FIM1_1881	8.435	7.775	9.268	11.426	13.427	13.438	0.587696	up	1.55021e-06	2.32309e-06	beta-glucan synthesis-associated protein KRE11
Kmarxianus_FIM1_1882	78.92	89.873	82.179	90.391	93.328	93	0.140894	up	5.68495e-15	1.11293e-14	NAD-dependent histone deacetylase SIR2
Kmarxianus_FIM1_1883	6.671	9.724	11.281	8.295	5.655	5.844	-0.48351	down	1.21061e-11	2.15013e-11	retrograde regulation protein 1
Kmarxianus_FIM1_1884	109.111	104.269	129.031	179.73	176.437	182.485	0.65362	up	1.30827e-106	7.36095e-106	26S protease regulatory subunit 4 homolog
Kmarxianus_FIM1_1885	31.835	31.957	39.192	52.547	49.127	56.228	0.616595	up	2.23143e-19	4.84977e-19	protein phosphatase 2C homolog 1
Kmarxianus_FIM1_1886	54.517	48.551	56.381	61.32	60.341	64.293	0.221847	up	0.106953	0.121876	mediator of RNA polymerase II transcription subunit 2
Kmarxianus_FIM1_1887	488.132	422.56	487.118	598.556	658.885	660.569	0.456441	up	6.65688e-34	1.91711e-33	ATP synthase subunit delta
Kmarxianus_FIM1_1888	6.45	6.404	5.53	11.885	12.509	11.7	0.973193	up	1.23133e-30	3.3348e-30	sister chromatid cohesion protein 1
Kmarxianus_FIM1_1889	14.28	13.448	15.119	32.305	27.266	28.598	1.04103	up	8.78248e-106	4.89925e-105	uncharacterized protein YDR333C
Kmarxianus_FIM1_1890	26.62	34.855	25.82	26.183	27.024	26.962	-0.12285	down	1.20293e-22	2.79951e-22	pre-rRNA-processing protein IPI1
Kmarxianus_FIM1_1891	68.754	89.938	82.544	56.473	50.295	58.514	-0.545507	down	0	0	protein NAM8
Kmarxianus_FIM1_1892	23.111	25.028	30.03	37.318	34.652	37.866	0.490667	up	3.95726e-06	5.8398e-06	protein PET130
Kmarxianus_FIM1_1893	277.187	248.765	204.583	161.329	166.325	143.663	-0.632252	down	1.07082e-187	8.71836e-187	_
Kmarxianus_FIM1_1894	74.232	75.042	79.2	111.053	91.049	101.49	0.410099	up	1.19255e-20	2.67072e-20	phosphatidylserine decarboxylase proenzyme 2
Kmarxianus_FIM1_1895	3.879	4.783	5.193	9.037	9.317	7.919	0.923027	up	8.18035e-16	1.63326e-15	DNA polymerase delta small subunit
Kmarxianus_FIM1_1896	8.926	8.579	8.609	13.872	11.995	14.722	0.636206	up	6.19096e-11	1.08011e-10	methionyl-tRNA synthetase
Kmarxianus_FIM1_1897	15.848	16.921	15.995	28.17	26.418	27.38	0.749208	up	9.2726e-22	2.11558e-21	uncharacterized GTP-binding protein YGR173W
Kmarxianus_FIM1_1898	29.966	25.053	38.108	53.745	62.927	49.294	0.833596	up	5.13742e-44	1.71806e-43	protein transport protein YIP1
Kmarxianus_FIM1_1899	116.645	100.404	113.118	164.823	167.605	183.875	0.645017	up	1.28692e-89	6.5435e-89	ribonucleoside-diphosphate reductase small chain 1
Kmarxianus_FIM1_1900	5.64	4.628	6.983	8.575	8.052	8.103	0.519506	up	0.00341396	0.0043281	central kinetochore subunit OKP1
Kmarxianus_FIM1_1901	53.886	59.072	56.323	68.471	73.937	68.616	0.317982	up	0.0556967	0.0649836	PAB1-binding protein 1
Kmarxianus_FIM1_1902	17.775	15.711	18.995	19.094	18.807	18.512	0.104227	up	9.82687e-05	0.000136102	RNA polymerase I-specific transcription initiation factor RRN7
Kmarxianus_FIM1_1903	28.307	30.148	33.212	43.133	42.718	43.006	0.491283	up	9.64499e-12	1.7177e-11	alcohol O-acetyltransferase 1
Kmarxianus_FIM1_1904	98.955	84.803	86.685	104.316	112.929	116.896	0.305129	up	0.222921	0.245566	squalene monooxygenase
Kmarxianus_FIM1_1905	61.204	58.451	78.651	118.492	112.122	116.943	0.809512	up	9.43161e-45	3.18881e-44	assembly factor CBP4
Kmarxianus_FIM1_1906	23.478	21.72	26.542	44.7	45.16	48.107	0.943445	up	4.72205e-33	1.33706e-32	AP-3 complex subunit sigma
Kmarxianus_FIM1_1907	77.166	76.391	71.316	122.814	138.365	137.393	0.825722	up	4.46527e-37	1.34757e-36	mitochondrial import inner membrane translocase subunit TIM13
Kmarxianus_FIM1_1908	2986.51	2488.43	2703.06	2213.1	2231.24	2415.08	-0.253661	down	0	0	c reductase complex
Kmarxianus_FIM1_1909	155.381	155.726	156.124	165.909	167.902	172.432	0.115693	up	3.13686e-102	1.71331e-101	E3 ubiquitin-protein ligase UBR1
Kmarxianus_FIM1_1910	20.415	20.972	22.834	22.575	21.747	22.29	0.0527346	up	9.69188e-24	2.30795e-23	E3 ubiquitin-protein ligase UBR2
Kmarxianus_FIM1_1911	141.951	115.062	131.888	167.328	180.247	176.905	0.431482	up	6.75018e-18	1.41643e-17	tyrosyl-tRNA synthetase
Kmarxianus_FIM1_1912	130.935	131.989	132.779	128.197	126.879	131.012	-0.035488	down	1.87901e-105	1.04596e-104	transcription initiation factor IIF subunit alpha
Kmarxianus_FIM1_1913	33.959	33.589	31.944	29.516	29.793	35.586	-0.0682463	down	1.14107e-19	2.50289e-19	protein HGH1
Kmarxianus_FIM1_1914	30.399	29.403	36.348	65.63	77.393	64.853	1.11234	up	4.376e-42	1.4278e-41	uncharacterized protein YLL014W
Kmarxianus_FIM1_1915	41.43	50.357	47.445	46.429	45.196	46.6	-0.010472	down	3.43444e-45	1.17486e-44	mRNA-binding protein PUF3
Kmarxianus_FIM1_1916	79.159	85.285	59.76	35.842	36.026	38.593	-1.02126	down	0	0	ADIPOR-like receptor IZH3
Kmarxianus_FIM1_1917	48.885	45.861	43.997	55.404	57.411	64.484	0.353763	up	0.0580759	0.0676689	ribosome maturation protein SDO1
Kmarxianus_FIM1_1918	39.456	31.053	34.818	31.481	34.786	33.352	-0.0803801	down	4.21736e-10	7.1815e-10	proteasome chaperone 3
Kmarxianus_FIM1_1919	26.951	27.087	29.339	27.095	27.059	26.131	-0.054517	down	7.34321e-21	1.64946e-20	sterol esterase 2
Kmarxianus_FIM1_1920	28.512	26.768	25.535	22.064	21.023	24.373	-0.26058	down	3.24033e-43	1.07606e-42	protein SOF1
Kmarxianus_FIM1_1921	28.567	23.835	27.805	28.681	30.631	31.149	0.173562	up	0.00766233	0.00951331	phosphatase PSR1
Kmarxianus_FIM1_1922	66.212	59.923	60.801	69.184	64.046	66.194	0.0932932	up	2.5175e-13	4.71309e-13	nucleoporin POM34
Kmarxianus_FIM1_1923	30.208	21.407	25.219	36.083	34.734	34.448	0.454194	up	5.30415e-05	7.4529e-05	multicopy enhancer of UAS2
Kmarxianus_FIM1_1924	378.248	341.493	388.485	610.051	693.477	665.365	0.829131	up	9.41355e-95	4.95515e-94	Cox17
Kmarxianus_FIM1_1925	16.443	17.091	18.852	21.955	21.543	22.417	0.331409	up	0.0127438	0.0156072	adenylate cyclase
Kmarxianus_FIM1_1926	10.405	9.251	12.142	17.88	18.638	14.375	0.67848	up	1.92657e-06	2.87555e-06	protein SYS1
Kmarxianus_FIM1_1927	32.772	33.887	28.146	22.803	22.113	24.851	-0.442402	down	8.1116e-134	5.18329e-133	ATP-dependent RNA helicase DRS1
Kmarxianus_FIM1_1928	15.808	12.842	18.727	20.518	22.555	22.732	0.473985	up	2.19621e-07	3.42573e-07	uncharacterized protein YLL007C
Kmarxianus_FIM1_1929	5.789	5.431	5.419	5.426	5.75	5.948	0.0414436	up	0.00597518	0.00746112	maintenance of mitochondrial morphology protein 1
Kmarxianus_FIM1_1930	7.271	7.438	8.75	8.705	10.564	11.023	0.368754	up	0.0472541	0.0554303	sporulation-specific protein 75
Kmarxianus_FIM1_1931	127.142	118.376	123.168	179.605	181.464	179.094	0.550998	up	3.77875e-97	2.02788e-96	dolichyl-phosphate-mannose--protein mannosyltransferase 2
Kmarxianus_FIM1_1932	15.786	14.687	14.551	21.303	21.688	19.97	0.483737	up	4.63479e-05	6.53345e-05	nucleoside transporter FUN26
Kmarxianus_FIM1_1933	57.707	58.027	56.213	68.483	70.38	72.923	0.300639	up	0.28796	0.31299	glucose-repressible alcohol dehydrogenase transcriptional effector
Kmarxianus_FIM1_1934	39.122	42.26	47.229	43.591	49.334	44.934	0.100177	up	1.93249e-07	3.02429e-07	protein ATS1
Kmarxianus_FIM1_1935	501.287	453.971	511.866	481.001	443.615	478.678	-0.0641734	down	2.63987871315216e-317	3.27758811554712e-316	protein MTH1
Kmarxianus_FIM1_1936	49.155	47.198	49.511	64.056	58.112	57.026	0.296893	up	0.515384	0.541163	ATP-dependent RNA helicase DBP5
Kmarxianus_FIM1_1937	1689.93	1451.95	1818	1765.71	1836.73	1729.79	0.104433	up	7.94098e-35	2.31886e-34	Small plasma membrane protein PMP3
Kmarxianus_FIM1_1938	240.901	231.919	223.2	320.988	337.913	391.336	0.593512	up	1.30768e-20	2.92355e-20	mitochondrial import receptor subunit TOM6
Kmarxianus_FIM1_1939	231.539	218.366	236.175	230.53	227.33	219.278	-0.0189268	down	5.70117e-20	1.26058e-19	protein IRC23
Kmarxianus_FIM1_1940	158.365	211.985	164.925	194.904	167.622	161.895	-0.0295546	down	4.58764e-99	2.47723e-98	growth regulation protein
Kmarxianus_FIM1_1941	28.57	35.326	35.858	50.372	44.315	41.495	0.449078	up	5.40246e-07	8.27627e-07	ubiquitin-binding protein CUE5
Kmarxianus_FIM1_1942	231.065	256.808	251.26	231.777	229.832	232.473	-0.0907275	down	1.27562e-113	7.46662e-113	hydroxyacylglutathione hydrolase
Kmarxianus_FIM1_1943	15.744	14.524	15.34	18.224	19.538	19.319	0.323705	up	0.21897	0.24157	WD40 super family protein
Kmarxianus_FIM1_1944	38.22	32.992	35.283	49.962	47.228	52.542	0.491585	up	4.17869e-10	7.11931e-10	protein midA -like protein
Kmarxianus_FIM1_1945	62.267	75.952	76.697	110.828	98.983	84.929	0.455665	up	4.02592e-15	7.9081e-15	sphingoid long-chain base transporter RSB1
Kmarxianus_FIM1_1946	143.016	154.712	161.517	175.346	160.115	159.633	0.108438	up	2.9754e-42	9.75072e-42	glycerol-3-phosphate O-acyltransferase 2
Kmarxianus_FIM1_1947	14.154	13.997	15.633	32.694	34.718	32.776	1.19418	up	2.37676e-46	8.23282e-46	transport protein particle 22 kDa subunit
Kmarxianus_FIM1_1948	66.157	57.466	63.253	62.186	64.228	73.448	0.0969214	up	3.48608e-12	6.30511e-12	uncharacterized protein YOR051C
Kmarxianus_FIM1_1949	5.874	5.903	6.004	6.993	7.327	6.774	0.246458	up	0.638573	0.661348	uroporphyrinogen-III C-methyltransferase
Kmarxianus_FIM1_1950	23.345	23.39	22.178	37.171	37.579	39.29	0.726667	up	5.84231e-26	1.45072e-25	uncharacterized protein YKR070W
Kmarxianus_FIM1_1951	2580.42	2555.32	2472.16	1994.93	2008.83	2062.53	-0.326683	down	0	0	AN1-type zinc finger protein YOR052C
Kmarxianus_FIM1_1952	257.948	276.838	265.059	245.688	233.092	249.035	-0.136148	down	2.6389e-180	2.08362e-179	protein DRE2
Kmarxianus_FIM1_1953	56.889	76.918	63.49	66.336	64.433	60.439	-0.0452254	down	7.45703e-59	2.92847e-58	protein VHS3
Kmarxianus_FIM1_1954	38.145	40.92	34.195	25.786	23.407	21.904	-0.671755	down	2.95283e-156	2.09707e-155	20S-pre-rRNA D-site endonuclease NOB1
Kmarxianus_FIM1_1955	282.078	275.893	288.162	336.992	285.584	294.221	0.115717	up	5.43012e-37	1.63687e-36	protein SGT1
Kmarxianus_FIM1_1956	7.124	7.861	8.313	8.971	8.088	8.368	0.12614	up	0.00424479	0.00535026	anaphase spindle elongation protein
Kmarxianus_FIM1_1957	368.498	354.539	349.989	479.967	533.691	545.826	0.539382	up	1.19338e-22	2.77977e-22	protein AIM29
Kmarxianus_FIM1_1958	55.003	51.732	60.603	69.037	70.061	63.846	0.278312	up	0.941686	0.948034	putative lipase YOR059C
Kmarxianus_FIM1_1959	18.852	19.412	19.25	20.431	19.003	21.7	0.0880573	up	0.0012962	0.00168833	mitochondrial morphogenesis protein YOR060C
Kmarxianus_FIM1_1960	33.384	38.725	40.133	62.219	62.374	59.276	0.712051	up	5.63056e-38	1.7292e-37	casein kinase II subunit alpha'
Kmarxianus_FIM1_1961	1545.09	1537.54	1434.86	1418.64	1372.1	1493.26	-0.0765603	down	0	0	uncharacterized protein YKR075C
Kmarxianus_FIM1_1962	1247.65	1254.68	1085.16	915.373	941.684	1065.91	-0.295544	down	0	0	60S ribosomal protein L3
Kmarxianus_FIM1_1963	28.835	29.012	30.419	31.027	40.397	34.97	0.269479	up	0.872092	0.885302	protein YNG1
Kmarxianus_FIM1_1964	585.943	565.508	564.429	433.434	462.517	557.132	-0.239831	down	0	0	cytochrome c1
Kmarxianus_FIM1_1965	12.611	13.31	14.137	14.985	12.608	14.373	0.0671257	up	3.60628e-05	5.11118e-05	g1-specific transcription factors activator MSA1
Kmarxianus_FIM1_1966	13.911	13.135	16.179	20.308	20.764	22.447	0.55529	up	1.23391e-10	2.13495e-10	dolichyl pyrophosphate Glc1Man9GlcNAc2 alpha-1
Kmarxianus_FIM1_1967	31.553	30.082	32.853	49.811	53.64	51.419	0.712837	up	2.48282e-61	9.94462e-61	vacuolar protein sorting-associated protein 5
Kmarxianus_FIM1_1968	18.654	20.212	18.26	20.394	19.869	17.655	0.0198632	up	2.58047e-14	4.96983e-14	ribonuclease Z
Kmarxianus_FIM1_1969	0.291	0.348	0.522	0.336	0.19	0.409	-0.311431	down	0.00829969	0.0102851	transposon Ty2-LR1 Gag-Pol polyprotein
Kmarxianus_FIM1_1970	295.279	305.047	311.842	265.345	247.707	256.624	-0.245047	down	0	0	DUF676 super family[cl10636]
Kmarxianus_FIM1_1971	379.021	338.04	409.944	186.208	199.837	166.605	-1.02805	down	0	0	TRAPP-associated protein TCA17
Kmarxianus_FIM1_1972	401.277	350.659	402.719	504.222	534.315	559.173	0.468543	up	7.7162e-96	4.10301e-95	fumarate reductase
Kmarxianus_FIM1_1973	449.823	524.134	385.522	330.747	337.896	327.228	-0.449022	down	0	0	low specificity L-threonine aldolase
Kmarxianus_FIM1_1974	14.619	15.782	12.716	17.191	20.532	16.667	0.335064	up	0.2645	0.288631	siderophore iron transporter 1
Kmarxianus_FIM1_1975	213.333	191.381	214.898	304.875	304.975	297.712	0.550629	up	9.82231e-33	2.7588e-32	chromatin-remodeling complex subunit IES6
Kmarxianus_FIM1_1976	16.592	17.695	16.741	22.746	23.669	23.753	0.459501	up	2.05025e-07	3.20282e-07	uncharacterized protein YEL043W
Kmarxianus_FIM1_1977	80.564	75.957	90.405	126.478	115.912	117.474	0.543368	up	1.33906e-21	3.04448e-21	pre-mRNA-splicing factor ISY1
Kmarxianus_FIM1_1978	14.835	12.866	14.037	35.186	34.871	28.56	1.24042	up	2.21541e-125	1.37693e-124	guanosine-diphosphatase
Kmarxianus_FIM1_1979	23.643	22.615	21.845	27.593	24.935	26.978	0.223336	up	0.133918	0.150893	NAD(+) kinase
Kmarxianus_FIM1_1980	65.106	57.234	67.797	96.347	99.528	87.981	0.578112	up	2.5503e-40	8.12334e-40	probable glycosidase CRH2
[truncated: 3,229 more rows]

## Sheet: B-K5
Supplementary Table S4 RNA-seq data of B-P7 and B-K5
Geneid	48h_Control_1	48h_Control_2	48h_Control_3	48h_B-K5_1	48h_B-K5_2	48h_B-K5_3	log2(fc)	type	pvalue	fdr	Function
YAC-K5__AmpR	139.886	320.746	160.129	120.547	162.416	137.358	-0.562543	down	0	0	hypothetical protein ZYGM_000090
YAC-K5__HIS3	0	0	0	5.114	11.086	8.399	13.0015	up	1.27374e-94	6.4891e-94	imidazoleglycerol-phosphate dehydratase
YAC-K5__ARS1	0	0.066	0	0.161	0.117	0.064	2.32193	up	0.0654297	0.0760002	_
YAC-K5__Km809	575.805	670.225	540.968	267.734	153.683	363.4	-1.18711	down	0	0	protein disulfide-isomerase
YAC-K5__Km225	0.285	0.663	0.332	634.679	652.187	359.555	10.3256	up	0	0	PDI a MPD1 like
YAC-K5__Km4358	1.546	1.2	1.654	89.921	145.844	123.957	6.35226	up	0	0	GTP-binding protein YPT1
YAC-K5__Km4421	0.131	0.136	0	684.674	651.719	562.014	12.7795	up	0	0	FAD-linked sulfhydryl oxidase ERV2
YAC-K5__Km1526	0.335	0.396	0.279	177.318	123.776	110.213	8.66545	up	0	0	endoplasmic oxidoreductin-1
YAC-K5__TRP1	0	0	0	1.053	1.976	1.2	10.4622	up	2.73219e-17	5.63581e-17	N-(5-phosphoribosyl)anthranilate isomerase
YAC-P7__AmpR	0	0	0	0.349	0.17	0.464	8.36048	up	7.62939e-06	1.11176e-05	hypothetical protein ZYGM_000090
YAC-P7__ARS1	0	0	0	0	0.469	0.128	7.64386	up	1.52588e-05	2.19597e-05	_
YAC-P7__PP40844	0.056	0	0	0.354	0	0	2.59714	up	0.0385742	0.0456377	Protein disulfide isomerase, multifunctional protein resident in the endoplasmic reticulum lumen
YAC-P7__PP110160	0.071	0	0	0.632	0	0	3.10116	up	0.00418091	0.00531201	Thioredoxin-like
YAC-P7__PP31167	0	0	0	0.982	0	0.131	8.53916	up	0.00012207	0.000168532	hypothetical protein PAS_chr3_1167
YAC-P7__PP30338	0.385	0.133	0	1.297	0	0	1.31916	up	0.229523	0.25183	Sulfhydryl oxidase
YAC-P7__PP130125	0.442	0	0	6.031	0	0	3.76124	up	2.61247e-20	5.74237e-20	Member of the protein disulfide isomerase (PDI) family
YAC-P7__PP40991	0	0	0.106	1.258	0	0	3.53217	up	0.000156522	0.000214848	Thioredoxin-like
YAC-P7__PP110011	0.05	0	0	0.822	0.046	0.05	4.11914	up	2.55601e-06	3.79338e-06	Thiol oxidase required for oxidative protein folding in the endoplasmic reticulum
Kmarxianus_FIM1_1	2.735	6.283	4.047	3.542	6.83	3.632	0.10011	up	0.00239916	0.00309487	YJL171C
Kmarxianus_FIM1_2	0.213	0.441	0.414	0.09	0.066	0.072	-2.21299	down	3.46545e-06	5.11548e-06	1-aminocyclopropane-1-carboxylate oxidase
Kmarxianus_FIM1_3	189.177	185.673	209.723	230.148	256.667	257.508	0.348544	up	4.25229e-08	6.79301e-08	hypothetical protein FIM1_3
Kmarxianus_FIM1_4	34.081	39.393	36.954	34.472	38.908	40.241	0.0411224	up	1.29383e-13	2.45297e-13	purine-cytosine permease FCY2
Kmarxianus_FIM1_5	46.45	47.366	40.938	34.149	29.089	27.365	-0.572682	down	0	0	YKL222C
Kmarxianus_FIM1_6	45.777	56.524	47.997	44.069	42.66	42.103	-0.22233	down	2.04382e-80	9.49603e-80	flocculation protein FLO5
Kmarxianus_FIM1_7	38.479	33.724	32.857	26.275	20.78	23.256	-0.579371	down	4.20195e-68	1.77699e-67	hypothetical protein TPHA 0O00100
Kmarxianus_FIM1_8	52.278	44.718	53.094	59.737	77.338	72.685	0.482904	up	0.0439691	0.0518678	repressible acid phosphatase
Kmarxianus_FIM1_9	42.518	41.492	45.691	43.621	53.356	49.158	0.172108	up	2.90515e-14	5.6034e-14	uncharacterized protein C800.11
Kmarxianus_FIM1_10	167.921	147.515	174.598	176.062	187.377	178.278	0.144657	up	2.96616e-52	1.05113e-51	dihydroorotate dehydrogenase
Kmarxianus_FIM1_11	35.57	33.077	39.597	40.646	48.244	45.496	0.312088	up	8.44657e-05	0.000117703	uncharacterized transporter YLL055W
Kmarxianus_FIM1_12	7188.24	6039.84	5853.04	7216.38	6717.06	6067.39	0.0679137	up	0	0	ribosyldihydronicotinamide dehydrogenase [quinone]
Kmarxianus_FIM1_13	9845.55	8114.36	9091.5	11824.3	11308.6	11510.2	0.356867	up	4.72531e-244	4.41846e-243	hypothetical protein KLMA_10829
Kmarxianus_FIM1_14	5.956	6.567	10.425	4.42	3.464	4.048	-0.943358	down	6.01649e-25	1.43207e-24	hypothetical protein FIM1_14
Kmarxianus_FIM1_15	1639.98	1526.51	1838	2294.95	2992.16	2760.5	0.685334	up	2.91556e-291	3.04792e-290	hypothetical protein KLMA_10828
Kmarxianus_FIM1_16	251.86	226.181	240.68	356.814	396.806	370.065	0.644732	up	5.25107e-87	2.54378e-86	MFS 1
Kmarxianus_FIM1_17	676.808	578.595	729.986	1266.13	1754.85	1734.02	1.26002	up	0	0	hypothetical protein KLMA_10826
Kmarxianus_FIM1_18	18.884	19.073	16.843	26.453	30.353	27.769	0.626028	up	4.07021e-07	6.27307e-07	major facilitator superfamily
Kmarxianus_FIM1_19	19.348	18.613	23.656	22.035	30.453	27.667	0.379448	up	0.197689	0.218184	ABC1 family protein YPL109C
Kmarxianus_FIM1_20	223.215	187.071	247.588	249.553	273.861	247.545	0.228842	up	2.07551e-21	4.64214e-21	ADP-ribosylation factor-like protein 1
Kmarxianus_FIM1_21	61.345	56.554	71.34	56.825	65.436	53.702	-0.104936	down	3.18341e-50	1.1071e-49	hypothetical protein KLMA_10820
Kmarxianus_FIM1_22	23.133	22.156	28.04	40.933	48.018	44.133	0.859855	up	1.01644e-31	2.74998e-31	prephenate dehydrogenase [NADP+]
Kmarxianus_FIM1_23	42.185	37.188	60.915	76.919	97.351	80.793	0.862448	up	1.73887e-30	4.61609e-30	ureidoglycolate hydrolase
Kmarxianus_FIM1_24	56.807	54.268	63.195	74.677	95.63	84.995	0.550873	up	0.00119372	0.00156774	hypothetical protein KLMA_10817
Kmarxianus_FIM1_25	83.672	83.617	100.568	84.34	99.601	96.824	0.0678994	up	7.68331e-20	1.67476e-19	ribonucleases P/MRP protein subunit POP7
Kmarxianus_FIM1_26	62.111	63.722	83.559	36.351	46.766	41.619	-0.747314	down	0	0	peroxisomal membrane protein PEX32
Kmarxianus_FIM1_27	270.893	248.998	326.824	108.188	150.832	133.952	-1.10744	down	0	0	oxidored-like super family
Kmarxianus_FIM1_28	677.341	787.827	731.189	461.759	508.721	523.146	-0.556293	down	0	0	heat shock protein -like protein SSE1
Kmarxianus_FIM1_29	59.683	60.954	62.007	68.747	80.773	82.408	0.344638	up	5.59393e-05	7.87065e-05	nuclear protein localization protein 4
Kmarxianus_FIM1_30	44.888	42.828	45.551	54.287	56.896	56.684	0.332992	up	0.0206689	0.024991	translocation protein SEC66
Kmarxianus_FIM1_31	34.287	30.337	36.715	43.172	48.994	44.762	0.434217	up	0.927494	0.934647	YPL105C
Kmarxianus_FIM1_32	203.575	156.601	190.808	372.339	460.813	407.519	1.17103	up	4.51699e-248	4.29278e-247	proteasome maturation factor UMP1
Kmarxianus_FIM1_33	6.477	5.834	6.773	10.103	12.183	12.215	0.854173	up	1.07322e-06	1.61663e-06	COMPASS component SWD3
Kmarxianus_FIM1_34	25.256	25.545	27.703	33.075	36.8	33.742	0.400409	up	0.281392	0.305978	aspS bact
Kmarxianus_FIM1_35	61.58	59.749	75.499	101.873	109.24	89.935	0.61305	up	8.56972e-07	1.29875e-06	hypothetical protein KLMA_10806
Kmarxianus_FIM1_36	121.179	112.365	115.84	134.404	158.116	139.695	0.306933	up	3.92977e-10	6.7215e-10	uncharacterized abhydrolase domain-containing protein YGR015C
Kmarxianus_FIM1_37	10.599	9.142	11.485	12.231	15.831	15.015	0.464132	up	0.639572	0.661072	3-methyl-2-oxobutanoate hydroxymethyltransferase
Kmarxianus_FIM1_38	7.471	7.733	7.414	8.999	10.528	9.373	0.353557	up	0.266187	0.290168	N-acyl-phosphatidylethanolamine-hydrolyzing phospholipase D
Kmarxianus_FIM1_39	21.554	22.311	22.482	24.993	31.27	29.002	0.361908	up	0.0874921	0.100356	elongator complex protein 4
Kmarxianus_FIM1_40	51.488	42.844	46.898	54.869	63.724	59.881	0.337661	up	0.0015335	0.0020014	autophagy-related protein 21
Kmarxianus_FIM1_41	107.919	102.651	122.535	130.915	161.747	148.87	0.406538	up	0.477423	0.503428	mitochondrial protein FMP14
Kmarxianus_FIM1_42	94.081	84.958	93.488	138.822	160.901	174.567	0.799364	up	3.49277e-23	8.08177e-23	protein MGR2
Kmarxianus_FIM1_43	19.406	18.591	23.166	39.863	48.426	50.245	1.17947	up	1.78347e-93	9.01568e-93	tyrosyl-tRNA synthetase
Kmarxianus_FIM1_44	30.815	18.227	25.258	40.352	35.873	42.914	0.68119	up	0.0103691	0.0127979	hypothetical protein FIM1_44
Kmarxianus_FIM1_45	44.79	39.277	49.49	60.204	95.82	89.588	0.878911	up	3.75839e-51	1.3229e-50	peptide-N(4)-(N-acetyl-beta-glucosaminyl) asparagine amidase
Kmarxianus_FIM1_46	30.648	29.593	37.894	49.98	57.308	61.222	0.779976	up	4.57287e-28	1.15919e-27	medium-chain fatty acid ethyl ester synthase/esterase 2
Kmarxianus_FIM1_47	20.946	21.089	19.139	28.452	29.322	24.713	0.43123	up	0.784213	0.800133	transmembrane GTPase FZO1
Kmarxianus_FIM1_48	42.453	35.863	34.816	53.81	55.639	51.871	0.511907	up	0.0951645	0.108679	translocation protein SEC62
Kmarxianus_FIM1_49	253.011	222.117	202.981	215.665	167.616	159.612	-0.320848	down	0	0	nucleolar GTP-binding protein 1
Kmarxianus_FIM1_50	35.006	35.065	40.059	70.335	80.861	74.482	1.03504	up	1.04071e-125	6.32531e-125	putative transporter YBR180W
Kmarxianus_FIM1_51	81.873	76.504	109.828	66.345	79.097	71.227	-0.30784	down	1.50059e-222	1.31825e-221	sulfite efflux pump SSU1
Kmarxianus_FIM1_52	67.449	57.074	68.35	63.865	81.016	82.317	0.236296	up	6.60188e-12	1.19488e-11	glutathione reductase
Kmarxianus_FIM1_53	1678.84	1464.87	1550.74	1433.35	1174.23	1377.67	-0.236286	down	0	0	40S ribosomal protein S6
Kmarxianus_FIM1_54	66.139	79.975	88.559	68.581	68.187	58.167	-0.267655	down	6.84083e-245	6.43112e-244	Transcription factor SMP1
Kmarxianus_FIM1_55	140.429	141.371	200.842	69.523	86.628	96.024	-0.93652	down	0	0	sorbose reductase SOU1
Kmarxianus_FIM1_56	882.414	829.402	932.053	852.929	922.947	949.193	0.043642	up	0	0	alkaline ceramidase YDC1
Kmarxianus_FIM1_57	29.347	30.872	32.256	35.638	38.974	37.855	0.282358	up	9.6701e-05	0.000134251	low specificity L-threonine aldolase
Kmarxianus_FIM1_58	41.217	39.94	34.772	43.615	42.967	38.106	0.105078	up	1.99387e-30	5.28497e-30	hypothetical protein KMAR_10751
Kmarxianus_FIM1_59	15.928	18.084	15.163	25.348	30.482	29.352	0.792586	up	2.70069e-71	1.16955e-70	protein SEC16
Kmarxianus_FIM1_60	44.892	37.555	49.339	78.166	87.381	84.885	0.926206	up	1.28583e-46	4.28637e-46	protein MBA1
Kmarxianus_FIM1_61	27.779	26.869	39.44	42.854	49.634	45.564	0.553115	up	3.0304e-07	4.69191e-07	vacuolar protein-sorting protein BRO1
Kmarxianus_FIM1_62	14.667	12.775	16.49	15.227	15.676	15.813	0.0886387	up	2.54538e-10	4.37944e-10	tRNA-splicing endonuclease subunit SEN54
Kmarxianus_FIM1_63	13.703	12.745	18.077	22.849	23.267	19.427	0.557795	up	0.160024	0.178233	protein PCH2
Kmarxianus_FIM1_64	56.598	49.31	54.49	49.257	65.964	68.398	0.195056	up	1.65305e-11	2.94595e-11	UPF0016 membrane protein YBR187W
Kmarxianus_FIM1_65	24.105	18.05	21.546	29.504	42.109	34.136	0.731229	up	0.000353141	0.000477338	hypothetical protein FIM1_65
Kmarxianus_FIM1_66	25.126	25.115	27.196	27.145	30.784	31.732	0.21145	up	8.3852e-31	2.2362e-30	DUF3535
Kmarxianus_FIM1_67	30.033	28.173	28.867	33.479	34.571	34.343	0.233812	up	3.32967e-07	5.14764e-07	homocitrate synthase
Kmarxianus_FIM1_68	937.37	780.199	699.193	877.05	788.327	875.776	0.0724077	up	5.64871e-246	5.33921e-245	40S ribosomal protein S9
Kmarxianus_FIM1_69	1643.98	1443.25	1395.64	1287.87	1137.82	1467.65	-0.203415	down	0	0	60S ribosomal protein L21-A
Kmarxianus_FIM1_70	20.042	18.819	20.632	20.272	28.131	26.42	0.330747	up	0.0463017	0.0545088	mitochondrial carrier protein RIM2
Kmarxianus_FIM1_71	37.346	30.392	34.837	38.054	52.133	45.344	0.401933	up	0.563366	0.58765	mediator of RNA polymerase II transcription subunit 8
Kmarxianus_FIM1_72	54.647	46.431	57.66	63.335	70.159	66.132	0.330647	up	0.0604553	0.0703942	hypothetical protein KLMA_10766
Kmarxianus_FIM1_73	854.94	861.676	735.047	1494.84	1540.16	1330.24	0.832299	up	0	0	ATP synthase subunit 4
Kmarxianus_FIM1_74	12.011	9.325	12.229	14.257	15.66	16.872	0.479175	up	0.432714	0.458875	chromatin assembly factor 1 subunit p50
Kmarxianus_FIM1_75	355.24	276.646	281.674	432.089	462.529	464.987	0.573615	up	1.40912e-42	4.48568e-42	glucose-6-phosphate isomerase
Kmarxianus_FIM1_76	10.91	9.311	10.274	14.519	14.126	8.493	0.284298	up	0.173034	0.191864	hypothetical protein KMAR_10733
Kmarxianus_FIM1_77	11.513	12.518	17.161	24.587	28.115	24.49	0.906038	up	9.82766e-15	1.91748e-14	phosphatidylinositol N-acetylglucosaminyltransferase GPI2 subunit
Kmarxianus_FIM1_78	22.412	22.626	22.32	36.685	40.061	39.397	0.785954	up	4.36969e-34	1.23461e-33	transcription initiation factor TFIID subunit 5
Kmarxianus_FIM1_79	41.427	40.977	37.492	45.356	44.325	35.2	0.058769	up	1.95122e-56	7.19762e-56	glycolytic genes transcriptional activator GCR1
Kmarxianus_FIM1_80	12.061	12.817	10.556	17.18	15.799	15.203	0.443328	up	0.997503	0.999415	putative 26S protease subunit YTA6
Kmarxianus_FIM1_81	35.954	41.318	38.529	49.549	66.399	56.436	0.573966	up	4.27679e-10	7.30549e-10	Deubiquitinating enzyme UBP16
Kmarxianus_FIM1_82	75.44	70.768	85.693	68.942	78.376	74.582	-0.0635985	down	4.26514e-127	2.6321e-126	bud emergence protein 1
Kmarxianus_FIM1_83	182.332	176.976	201.84	150.635	177.379	165.403	-0.185573	down	3.77968e-142	2.53612e-141	uncharacterized protein YPL071C
Kmarxianus_FIM1_84	30.317	32.329	38.922	43.511	48.511	45.885	0.441239	up	0.684421	0.704063	protein MUK1
Kmarxianus_FIM1_85	23.196	21.907	26.575	23.762	31.474	30.99	0.266582	up	0.00115269	0.00151536	geranylgeranyl pyrophosphate synthetase
Kmarxianus_FIM1_86	192.395	176.703	177.962	213.023	277.139	256.13	0.448039	up	0.506526	0.53215	degradation in the endoplasmic reticulum protein 1
Kmarxianus_FIM1_87	69.831	58.238	61.012	73.994	76.772	60.57	0.160532	up	1.62093e-18	3.43299e-18	hypothetical protein KLMA_10750
Kmarxianus_FIM1_88	231.11	220.195	259.426	196.767	210.82	196.117	-0.235461	down	5.80055e-227	5.17397e-226	uncharacterized protein YPL067C
Kmarxianus_FIM1_89	476.981	441.864	386.646	621.73	624.218	533.903	0.447163	up	0.874013	0.885877	hypothetical protein FIM1_89
Kmarxianus_FIM1_90	11.471	11.974	13.987	15.6	17.638	16.915	0.422035	up	0.864201	0.876271	DNA replication licensing factor CDC47
Kmarxianus_FIM1_91	48.967	42.008	43.204	39.68	25.941	29.18	-0.501171	down	3.94821e-141	2.62895e-140	adenosine deaminase
Kmarxianus_FIM1_92	12.876	14.354	13.678	16.28	17.818	15.482	0.277357	up	0.085916	0.0986779	protein RGL1
Kmarxianus_FIM1_93	14.596	12.591	14.195	20.652	25.489	26.461	0.810961	up	8.41432e-06	1.22273e-05	protein RGL1
Kmarxianus_FIM1_94	17.258	16.012	17.56	17.828	30.677	27.061	0.572029	up	0.017704	0.0215357	vacuolar protein sorting-associated protein 28
Kmarxianus_FIM1_95	88.912	84.833	89.044	126.982	149.209	143.65	0.675932	up	1.20536e-36	3.5336e-36	mitochondrial import inner membrane translocase subunit TIM50
Kmarxianus_FIM1_96	276.93	322.684	206.366	580.214	441.713	406.041	0.825145	up	0	0	F-box protein COS111
Kmarxianus_FIM1_97	1261.15	1503.38	1295.11	1170.52	1393.7	1526.4	0.0109695	up	0	0	magnesium-activated aldehyde dehydrogenase
Kmarxianus_FIM1_98	11.81	7.764	11.081	12.41	36.587	16.497	1.09517	up	1.63677e-27	4.10725e-27	putative peroxisomal lipase YBR204C
Kmarxianus_FIM1_99	4.883	4.595	6.13	5.425	6.552	5.969	0.201341	up	0.027999	0.0334746	esterase_lipase super family
Kmarxianus_FIM1_100	17.936	20.982	19.282	40.462	48.677	47.574	1.23202	up	8.14106e-93	4.1035e-92	putative mannosyltransferase KTR3
Kmarxianus_FIM1_101	74.51	77.916	71.256	114.838	102.194	103.131	0.517352	up	2.86882e-06	4.24797e-06	PH domain-containing protein YHR131C
Kmarxianus_FIM1_102	18.409	14.084	20.549	24.287	29.535	17.489	0.426969	up	1	1	hypothetical protein FIM1_102
Kmarxianus_FIM1_103	10.099	7.952	9.267	10.64	15.209	14.754	0.571683	up	0.00874034	0.0108466	UPF0652 protein
Kmarxianus_FIM1_104	4.99	6.267	7.609	12.365	16.326	15.633	1.23217	up	5.5386e-29	1.42542e-28	actin-like protein
Kmarxianus_FIM1_105	130.246	109.109	104.487	49.173	47.392	46.675	-1.26329	down	0	0	uracil phosphoribosyltransferase
Kmarxianus_FIM1_106	156.509	126.23	139.687	276.394	289.549	275.432	0.994045	up	1.01587e-65	4.16466e-65	sm_like super family
Kmarxianus_FIM1_107	9.786	10.021	12.034	18.893	26.211	30.669	1.25072	up	2.6758e-32	7.33041e-32	cell polarity protein alp11
Kmarxianus_FIM1_108	98.747	99.418	102.626	127.507	158.937	202.497	0.700893	up	1.17626e-10	2.04944e-10	mitochondrial import inner membrane translocase subunit TIM9
Kmarxianus_FIM1_109	4054.73	4953.14	4294.15	5551.24	6159.78	5849.57	0.400695	up	9.39579e-21	2.08101e-20	orotidine 5'-phosphate decarboxylase
Kmarxianus_FIM1_110	52.765	58.595	59.894	82.804	94.2	83.42	0.604716	up	1.06284e-11	1.90516e-11	mito carr super family
Kmarxianus_FIM1_111	44.498	38.272	43.058	48.631	48.469	46.513	0.190729	up	1.33863e-43	4.31383e-43	ARF guanine-nucleotide exchange factor 2
Kmarxianus_FIM1_112	7.653	7.431	10.037	10.361	11.059	10.313	0.337054	up	0.234647	0.25729	peptidyl-prolyl cis-trans isomerase CYP7
Kmarxianus_FIM1_113	7.404	6.076	7.185	10.137	11.361	11.065	0.655968	up	5.37364e-08	8.56081e-08	regulator of V-ATPase in vacuolar membrane protein 1
Kmarxianus_FIM1_114	201.366	184.357	204.449	321.079	401.715	356.048	0.870273	up	1.65895e-63	6.67538e-63	mitochondrial protein PET191
Kmarxianus_FIM1_115	20.382	17.99	22.271	18.949	20.587	18.861	-0.0544441	down	1.97033e-56	7.26298e-56	DNA repair and recombination protein RAD26
Kmarxianus_FIM1_116	23.273	22.871	26.243	26.944	34.215	30.198	0.335772	up	0.00478693	0.00605842	YEL023C
Kmarxianus_FIM1_117	1231.15	1076.87	1195.47	1307.07	1248.28	1155.07	0.0827964	up	0	0	cytochrome b-c1 complex subunit Rieske
Kmarxianus_FIM1_118	23.991	25.569	26.527	19.473	19.124	19.017	-0.401212	down	4.48655e-147	3.06552e-146	putative E3 ubiquitin-protein ligase HUL4
Kmarxianus_FIM1_119	849.155	736.46	651.649	672.101	537.219	596.068	-0.309426	down	0	0	13 kDa ribonucleoprotein-associated protein
Kmarxianus_FIM1_120	8.434	10.85	9.761	8.908	9.99	10.956	0.0396304	up	1.38979e-14	2.70456e-14	protein GEF1
Kmarxianus_FIM1_121	32.71	26.027	25.143	28.728	23.962	21.565	-0.175832	down	5.02473e-134	3.21079e-133	nucleolar pre-ribosomal-associated protein 2
Kmarxianus_FIM1_122	22.279	22.796	26.212	35.291	38.744	36.155	0.628261	up	1.0936e-10	1.90859e-10	nucleoporin NUP85
Kmarxianus_FIM1_123	93.675	95.775	122.717	117.607	166.329	189.764	0.601651	up	6.20742e-09	1.02225e-08	v-type proton ATPase subunit c
Kmarxianus_FIM1_124	9.045	10.787	12.926	9.447	12.939	11.302	0.0403839	up	9.87536e-09	1.6156e-08	DNA polymerase delta subunit 3
Kmarxianus_FIM1_125	294.505	351.315	370.716	452.253	537.648	582.455	0.629265	up	1.73896e-56	6.43734e-56	sorbose reductase homolog SOU2
Kmarxianus_FIM1_126	19.602	19.086	17.738	32.345	36.014	35.348	0.878046	up	5.00422e-19	1.07333e-18	putative pyridoxal kinase BUD16
Kmarxianus_FIM1_127	67.417	66.343	86.649	80.568	93.548	94.997	0.288025	up	0.000834746	0.0011077	vacuolar protein sorting-associated protein 55
Kmarxianus_FIM1_128	540.512	641.555	605.127	508.307	527.946	537.126	-0.18383	down	0	0	heat shock protein SSC1
Kmarxianus_FIM1_129	10.317	12.341	11.077	13.219	14.764	13.919	0.312748	up	0.019621	0.0237735	protein TAH11
Kmarxianus_FIM1_130	45.319	47.386	47.09	62.529	67.003	67.595	0.495804	up	0.000468608	0.000630156	putative cation-transporting ATPase 1
Kmarxianus_FIM1_131	17.03	17.483	15.951	22.275	27.106	23.868	0.537528	up	0.00156812	0.00204402	DNA replication licensing factor MCM3
Kmarxianus_FIM1_132	1533.44	1419.26	1313.68	1601.68	1618.23	1437.52	0.126522	up	4.91312e-261	4.78229e-260	eukaryotic translation initiation factor 5A-2
Kmarxianus_FIM1_133	29.458	32.25	28.499	33.173	37.009	32.483	0.186627	up	9.79638e-12	1.75904e-11	mannan polymerase II complex ANP1 subunit
Kmarxianus_FIM1_134	67.115	62.742	62.989	89.052	100.278	100.057	0.585543	up	3.93449e-09	6.52462e-09	UV excision repair protein RAD23
Kmarxianus_FIM1_135	29.149	32.143	38.737	54.154	65.088	59.752	0.839474	up	2.78388e-20	6.11401e-20	enolase-phosphatase E1
Kmarxianus_FIM1_136	33.534	31.403	34.029	45.448	45.474	45.016	0.457932	up	0.526206	0.551641	uncharacterized aminotransferase C1771.03c
Kmarxianus_FIM1_137	117.079	131.153	143.585	167.872	199.171	192.08	0.512982	up	2.40567e-07	3.74573e-07	protein SIP5
Kmarxianus_FIM1_138	2138.69	1991.52	2098.24	2014.19	1692.58	1912.64	-0.148452	down	0	0	60S acidic ribosomal protein P1-alpha
Kmarxianus_FIM1_139	2520.58	2120.14	2134.78	2600.73	2172	2228.33	0.0472457	up	0	0	ribosomal_L13e super family
Kmarxianus_FIM1_140	2264.33	1955.01	1964.96	2112.21	1906.02	1986.26	-0.0425667	down	0	0	40S ribosomal protein S16
Kmarxianus_FIM1_141	12.368	11.862	12.639	16.697	16.309	18.744	0.489117	up	0.390956	0.417217	hypothetical protein KLMA_10699
Kmarxianus_FIM1_142	137.852	132.206	146.022	184.281	207.507	231.761	0.583639	up	1.73964e-20	3.83351e-20	ATP-dependent RNA helicase SUB2
Kmarxianus_FIM1_143	43.274	47.831	41.844	33.665	38.642	38.582	-0.26175	down	2.46941e-113	1.40606e-112	hypothetical protein KLMA_10697
Kmarxianus_FIM1_144	9.175	8.49	9.247	11.073	11.499	12.29	0.373369	up	0.29553	0.320618	GAL4
Kmarxianus_FIM1_145	112.823	126.868	113.338	120.098	109.538	101.218	-0.0935912	down	2.00006e-201	1.64895e-200	external NADH-ubiquinone oxidoreductase 1
Kmarxianus_FIM1_146	58.65	58.319	66.568	73.265	78.474	96.215	0.433995	up	0.939592	0.945744	casein kinase II subunit beta'
Kmarxianus_FIM1_147	13.828	12.93	15.23	17.68	19.981	18.019	0.407157	up	0.528181	0.553489	protein HIR2
Kmarxianus_FIM1_148	27.108	22.448	24.821	29.528	31.933	27.758	0.262485	up	6.88321e-05	9.63797e-05	tryptophanyl-tRNA synthetase
Kmarxianus_FIM1_149	3.228	5.164	6.25	7.143	7.648	9.841	0.750301	up	0.000457153	0.000615068	cytochrome c mitochondrial import factor CYC2
Kmarxianus_FIM1_150	14.192	15.017	16.562	17.844	19.348	16.697	0.235543	up	0.00101883	0.00134311	probable cytosolic iron-sulfur protein assembly protein 1
Kmarxianus_FIM1_151	88.413	85.186	93.226	128.892	159.11	143.93	0.694904	up	1.77039e-26	4.35064e-26	syntaxin PEP12
Kmarxianus_FIM1_152	35.217	29.595	30.081	33.509	41.951	39.36	0.274992	up	0.000281485	0.00038246	protein BIG1
Kmarxianus_FIM1_153	15.968	13.651	15.784	15.961	16.707	16.52	0.115511	up	3.10432e-14	5.98094e-14	mitochondrial translation factor ATP22
Kmarxianus_FIM1_154	38.385	48.906	42.691	49.312	54.381	49.638	0.238332	up	1.83373e-23	4.27135e-23	serine/threonine-protein kinase KIC1
Kmarxianus_FIM1_155	163.842	205.563	169.403	151.318	150.128	151.564	-0.250227	down	0	0	protein SBE2
Kmarxianus_FIM1_156	59.997	71.428	69.913	76.299	86.171	89.876	0.325779	up	0.000306959	0.000416207	vacuolar integral membrane protein YDR352W
Kmarxianus_FIM1_157	156.875	210.021	174.85	293.064	294.394	321.897	0.747224	up	2.40615e-83	1.13818e-82	NAD(P)H-dependent D-xylose reductase
Kmarxianus_FIM1_158	69.902	88.628	81.853	99.175	117.196	120.709	0.487751	up	0.0269386	0.0322289	thioredoxin reductase
Kmarxianus_FIM1_159	56.244	53.917	66.731	75.689	94.869	90.794	0.563117	up	2.81035e-07	4.36155e-07	cell division control protein 12
Kmarxianus_FIM1_160	69.633	60.59	75.594	106.323	132.712	126.994	0.830587	up	1.51601e-82	7.11968e-82	cell division control protein 3
Kmarxianus_FIM1_161	7.085	7.647	7.347	11.895	14.487	14.126	0.875443	up	3.06974e-26	7.52252e-26	putative copper-transporting ATPase 3
Kmarxianus_FIM1_162	59.29	58.182	62.037	65.18	73.286	75.264	0.251729	up	1.73303e-39	5.27581e-39	bile pigment transporter 1
Kmarxianus_FIM1_163	36.918	33.975	42.252	28.517	39.315	40.763	-0.0592135	down	2.91079e-45	9.58106e-45	protein MET17
Kmarxianus_FIM1_164	134.6	123.502	129.213	98.868	100.468	95.064	-0.395726	down	0	0	zinc finger
Kmarxianus_FIM1_165	45.355	45.291	64.136	81.969	105.835	110.581	0.946924	up	2.4706e-23	5.73948e-23	cytochrome c oxidase assembly protein COX19
Kmarxianus_FIM1_166	121.194	112.264	145.386	118.211	121.941	131.885	-0.0261576	down	1.24052e-67	5.22499e-67	epsin-4
Kmarxianus_FIM1_167	308.518	276.53	274.249	380.82	324.987	298.295	0.224676	up	3.65408e-29	9.45538e-29	glutathione peroxidase 2
Kmarxianus_FIM1_168	11.702	9.736	11.168	16.455	20.381	19.081	0.778094	up	1.21335e-10	2.11125e-10	pre-mRNA-splicing factor 19
Kmarxianus_FIM1_169	101.29	84.459	90.539	116.85	109.812	101.845	0.249749	up	4.05742e-23	9.37583e-23	YHL029C
Kmarxianus_FIM1_170	179.948	133.209	146.52	206.735	190.201	211.702	0.404962	up	0.00975665	0.0120563	aspartyl-tRNA synthetase
Kmarxianus_FIM1_171	17.051	14.189	20.093	25.363	32.695	38.606	0.913053	up	2.99845e-11	5.30027e-11	54S ribosomal protein L25
Kmarxianus_FIM1_172	8.912	11.558	14.409	17.648	27.536	26.853	1.04632	up	2.21559e-19	4.79342e-19	pre-mRNA-splicing factor 38
Kmarxianus_FIM1_173	24.367	21.949	30.172	32.924	36.207	34.89	0.443555	up	0.832195	0.846116	small nuclear ribonucleoprotein Sm D1
Kmarxianus_FIM1_174	25.561	21.167	27.343	44.885	51.354	48.547	0.966913	up	4.5238e-22	1.02363e-21	peroxisomal membrane protein 2
Kmarxianus_FIM1_175	19.451	18.863	20.071	33.136	37.589	32.211	0.818046	up	8.00497e-07	1.21492e-06	hypothetical protein FIM1_175
Kmarxianus_FIM1_176	21.71	20.138	25.711	27.042	34.47	27.286	0.394364	up	0.465978	0.492153	smg4 UPF3 super family
Kmarxianus_FIM1_177	200.598	155.821	181.915	374.108	304.664	425.312	1.03627	up	4.95883e-156	3.5458e-155	nucleoside diphosphate kinase
Kmarxianus_FIM1_178	11.713	10.639	11.458	13.213	15.838	14.476	0.364432	up	0.240734	0.263688	nuclear mRNA export protein THP1
Kmarxianus_FIM1_179	79.153	70.731	65.523	76.485	71.607	66.333	-0.00659192	down	2.92555e-52	1.03744e-51	serine/threonine-protein phosphatase PP1-1
Kmarxianus_FIM1_180	72.172	70.266	68.321	112.84	113.918	120.967	0.722344	up	7.00921e-27	1.73554e-26	SCO
Kmarxianus_FIM1_181	254.741	218.79	211.457	304.96	317.077	345.732	0.498582	up	1.61239e-05	2.31919e-05	uncharacterized GTP-binding protein OLA1
Kmarxianus_FIM1_182	14.821	12.685	13.628	25.556	30.033	29.166	1.04291	up	8.98208e-76	4.02653e-75	chitin synthase 2
Kmarxianus_FIM1_183	5.503	5.936	5.34	5.639	4.702	5.491	-0.0837978	down	4.19001e-09	6.93954e-09	putative hydrolase HI0588
Kmarxianus_FIM1_184	33.54	35.885	33.244	42.635	40.306	40.239	0.26276	up	5.73376e-17	1.17255e-16	chitin synthase 3
Kmarxianus_FIM1_185	128.713	144.071	123.9	148.627	117.47	119.38	-0.0413451	down	0	0	ABC PDR domain2
Kmarxianus_FIM1_186	23.75	25.415	25.349	24.525	26.16	28.597	0.0894784	up	5.3413e-23	1.231e-22	uracil permease
Kmarxianus_FIM1_187	57.36	58.57	54.541	46.483	47.633	45.147	-0.291709	down	0	0	protein SNQ2
Kmarxianus_FIM1_188	616.774	578.337	673.22	592.508	603.86	621.472	-0.0395248	down	6.98563197650394e-313	7.68713649288114e-312	KLLA0D03410p
Kmarxianus_FIM1_189	13.359	14.778	16.423	25.53	28.036	31.264	0.928779	up	3.58644e-16	7.22123e-16	smr domain-containing protein YPL199C
Kmarxianus_FIM1_190	2.254	1.68	2.42	3.077	2.412	2.273	0.28864	up	0.411865	0.438188	hypothetical protein KLMA_10650
Kmarxianus_FIM1_191	60.602	59.92	58.8	58.528	65.459	60.094	0.0377876	up	1.41122e-63	5.68295e-63	D-lactate dehydrogenase
Kmarxianus_FIM1_192	291.672	359.789	286.343	362.303	362.617	330.394	0.170313	up	3.20213e-184	2.51692e-183	heat shock transcription factor protein
Kmarxianus_FIM1_193	385.206	456.621	533.503	325.172	321.429	360.95	-0.448924	down	0	0	protein YIG1
Kmarxianus_FIM1_194	49.429	56.811	42.632	62.973	61.961	59.084	0.305769	up	1.48643e-10	2.57697e-10	AFT super family
Kmarxianus_FIM1_195	59.912	61.793	58.889	69.233	72.308	78.177	0.282899	up	0.00175302	0.00227877	hypothetical protein KMAR_10624
Kmarxianus_FIM1_196	76.567	75.569	88.832	196.428	253.386	225.661	1.48705	up	4.92066e-305	5.27055e-304	39S ribosomal protein L12
Kmarxianus_FIM1_197	112.093	99.358	126.048	137.561	175.784	171.512	0.522672	up	1.70584e-06	2.55339e-06	cAMP-dependent protein kinase type 2
Kmarxianus_FIM1_198	200.564	218.498	170.779	217.676	181.908	167.289	-0.0573003	down	7.15231e-273	7.17565e-272	Conserved casein kinase HRR25
Kmarxianus_FIM1_199	23.052	31.097	26.745	30.251	33.171	32.94	0.252423	up	1.01293e-05	1.46787e-05	NADH pyrophosphatase
Kmarxianus_FIM1_200	15.799	14.285	16.764	14.731	14.627	13.404	-0.131649	down	1.92755e-77	8.70812e-77	putative ATP-dependent RNA helicase YLR419W
Kmarxianus_FIM1_201	25.33	23.456	24.591	25.365	29.959	33.623	0.277608	up	0.000506901	0.000680249	cell division control protein 73
Kmarxianus_FIM1_202	189.476	177.567	273.512	41.128	58.095	47.665	-2.12458	down	0	0	hypothetical protein KLMA_10637
Kmarxianus_FIM1_203	788.476	747.658	740.449	653.283	774.889	680.741	-0.11037	down	0	0	calcineurin subunit B
Kmarxianus_FIM1_204	16.077	15.205	18.65	12.946	16.553	13.704	-0.20882	down	5.48197e-41	1.70156e-40	allantoate permease
Kmarxianus_FIM1_205	16.374	16.441	17.494	13.2	15.558	15.388	-0.188522	down	2.22953e-42	7.07573e-42	diphthamide biosynthesis protein 2
Kmarxianus_FIM1_206	31.739	24.47	31.334	40.682	50.484	48.711	0.676077	up	1.78039e-10	3.07945e-10	dihydroorotase
Kmarxianus_FIM1_207	70.598	65.923	65.391	97.687	102.705	117.997	0.657056	up	2.79431e-06	4.13995e-06	hypothetical protein FIM1_207
Kmarxianus_FIM1_208	136.265	130.797	159.719	226.742	212.517	216.421	0.619492	up	2.4055e-13	4.5392e-13	26S proteasome regulatory subunit RPN13
Kmarxianus_FIM1_209	22.332	19.17	21.644	37.448	40.943	35.669	0.852999	up	1.56988e-108	8.72955e-108	DOCK-like protein YLR422W
Kmarxianus_FIM1_210	189.651	188.019	229.403	361.046	413.236	493.21	1.06203	up	1.57803e-160	1.14085e-159	acyl carrier protein
Kmarxianus_FIM1_211	93.499	80.966	106.734	130.359	171.238	163.854	0.727032	up	1.38617e-45	4.57707e-45	protein phosphatase 1 regulatory subunit SDS22
Kmarxianus_FIM1_212	22.416	23.143	28.795	37.862	45.527	47.023	0.810569	up	4.44681e-26	1.08665e-25	YNL040W
Kmarxianus_FIM1_213	13.778	13.078	16.479	20.022	24.261	23.062	0.636003	up	2.0429e-05	2.92394e-05	threonyl-tRNA synthetase
Kmarxianus_FIM1_214	13.269	16.585	18.333	19.863	18.131	18.746	0.235709	up	0.000152871	0.000209947	autophagy-related protein 17
Kmarxianus_FIM1_215	16.503	15.284	16.172	22.363	23.638	21.819	0.499883	up	0.110933	0.125672	pre-mRNA-splicing factor SPP382
Kmarxianus_FIM1_216	99.115	99.848	103.59	131.857	153.422	166.477	0.578351	up	8.10968e-13	1.50637e-12	mitochondrial intermembrane space import and assembly protein 40
Kmarxianus_FIM1_217	86.202	84.877	103.05	152.353	188.751	190.96	0.956737	up	4.41392e-81	2.05629e-80	synaptobrevin homolog YKT6
Kmarxianus_FIM1_218	64.228	82.389	85.036	43.025	63.649	63.289	-0.446738	down	0	0	cytochrome b2
Kmarxianus_FIM1_219	10.602	10.7	13.512	11.886	16.257	14.119	0.279672	up	3.06564e-05	4.36148e-05	rho1 guanine nucleotide exchange factor TUS1
Kmarxianus_FIM1_220	10.47	7.553	8.608	9.928	10.244	10.479	0.202806	up	0.00279203	0.00358486	uncharacterized oxidoreductase YLR426W
Kmarxianus_FIM1_221	16.158	18.495	16.137	30.055	45.15	41.051	1.19464	up	1.64209e-29	4.2809e-29	signal peptidase complex subunit SPC2
Kmarxianus_FIM1_222	55.835	49.195	54.373	69.952	74.586	69.691	0.426468	up	0.684532	0.704063	RING-finger protein MAG2
Kmarxianus_FIM1_223	26.566	29.595	30.867	47.023	51.696	47.953	0.753022	up	3.93743e-31	1.05706e-30	DUF1900 super family
Kmarxianus_FIM1_224	43.043	31.728	32.726	53.596	55.953	57.383	0.63495	up	0.000220245	0.000300502	54S ribosomal protein L23
Kmarxianus_FIM1_225	6.194	5.306	6.148	786.08	32.642	33.242	5.59298	up	0	0	PDI a MPD1 like
Kmarxianus_FIM1_226	222.137	221.408	200.349	202.794	267.409	268.071	0.197332	up	1.66208e-35	4.78661e-35	uncharacterized protein KLLA0D02464g
Kmarxianus_FIM1_227	49.286	59.147	46.134	103.895	129.08	126.479	1.21756	up	1.03676e-165	7.68674e-165	protein PRY1
Kmarxianus_FIM1_228	2.222	3.322	3.601	4.057	5.352	5.228	0.678387	up	0.112211	0.127009	SCP PRY1 like
Kmarxianus_FIM1_229	34.091	31.882	39.432	47.78	54.051	58.197	0.602367	up	3.2262e-19	6.95109e-19	protein SCP160
Kmarxianus_FIM1_230	296.507	265.646	315.638	293.648	328.834	312.593	0.0912043	up	3.27724e-83	1.54884e-82	GTP-binding protein YPT52
Kmarxianus_FIM1_231	5.108	4.643	4.434	5.986	9.77	10.743	0.90143	up	3.22772e-08	5.18479e-08	hypothetical protein KLMA_10608
Kmarxianus_FIM1_232	0.421	0.727	0.984	0	0.778	0.708	-0.519892	down	0.0443842	0.0523221	hypothetical protein FIM1_232
Kmarxianus_FIM1_233	37.455	41.139	45.567	82.135	102.193	100.526	1.19799	up	2.59645e-221	2.2695e-220	YKR016W
Kmarxianus_FIM1_234	24.149	23.799	25.598	38.929	40.797	41.908	0.725805	up	4.22782e-17	8.66621e-17	actin-related protein 4
Kmarxianus_FIM1_235	27.467	24.994	30.638	33.795	33.413	33.016	0.270316	up	5.93273e-06	8.68881e-06	RING finger protein YKR017C
Kmarxianus_FIM1_236	115.06	117.107	116.254	156.133	156.993	150.109	0.41091	up	0.0599834	0.0698915	mitochondrial outer membrane protein IML2
Kmarxianus_FIM1_237	11.398	12.651	10.791	12.675	13.26	13.249	0.169506	up	2.97365e-07	4.60815e-07	increased rDNA silencing protein 4
Kmarxianus_FIM1_238	12.153	9.728	12.67	23.766	25.862	28.107	1.16977	up	2.2127e-18	4.66738e-18	vacuolar protein sorting-associated protein 51
Kmarxianus_FIM1_239	6.456	6.582	7.078	9.276	14.259	11.345	0.793966	up	6.30512e-05	8.85223e-05	PQ-loop super family
Kmarxianus_FIM1_240	44.088	46.416	43.011	59.742	68.19	73.022	0.589853	up	4.2854e-09	7.09302e-09	putative ABC transporter ATP-binding protein YDR061W
Kmarxianus_FIM1_241	34.716	31.128	35.695	73.373	72.408	69.879	1.0867	up	1.01782e-131	6.44866e-131	serine palmitoyltransferase 2
Kmarxianus_FIM1_242	16.097	11.617	17.33	23.075	26.354	28.808	0.796475	up	2.34185e-08	3.77921e-08	DUF540
Kmarxianus_FIM1_243	6.287	6.281	9.221	15.676	16.432	17.963	1.20026	up	3.4255e-46	1.14045e-45	chromatin assembly factor 1 subunit p90
Kmarxianus_FIM1_244	17.145	14.047	13.673	17.074	14.901	13.418	0.0168783	up	6.01611e-14	1.15019e-13	hemocyanin
Kmarxianus_FIM1_245	295.37	256.952	234.555	294.036	298.938	281.414	0.152135	up	9.92767e-66	4.07315e-65	eukaryotic translation initiation factor 6
Kmarxianus_FIM1_246	66.764	63.63	67.16	81.426	76.718	82.721	0.285974	up	5.21924e-12	9.47914e-12	protein transport protein SEC9
Kmarxianus_FIM1_247	1902.57	2248.68	1742.8	2085.09	2056.04	1781.85	0.00706586	up	0	0	hypothetical protein KLMA_10593
Kmarxianus_FIM1_248	287.734	272.321	268.197	393.562	374.886	390.864	0.485126	up	0.0002354	0.00032076	enoate reductase 1
Kmarxianus_FIM1_249	37.831	38.305	34.355	45.918	33.124	37.041	0.071226	up	5.11097e-13	9.55133e-13	protein TMA23
Kmarxianus_FIM1_250	6.859	7.268	7.38	10.524	11.175	10.059	0.562249	up	0.0047555	0.00602011	structural protein MDM1
Kmarxianus_FIM1_251	18.831	17.112	16.463	27.58	27.577	25.007	0.613194	up	0.000218883	0.000298722	RNA polymerase I-specific transcription initiation factor RRN9
Kmarxianus_FIM1_252	36.461	32.887	36.295	50.576	56.149	66.687	0.714991	up	1.71388e-12	3.16554e-12	signal recognition particle SEC65 subunit
Kmarxianus_FIM1_253	251.504	227.068	215.078	333.356	331.538	358.53	0.561122	up	9.22701e-12	1.65851e-11	orotate phosphoribosyltransferase
Kmarxianus_FIM1_254	35.027	28.686	33.478	46.65	54.207	49.667	0.631083	up	3.93821e-07	6.07586e-07	pre-mRNA leakage protein 39
Kmarxianus_FIM1_255	257.028	284.139	287.441	288.989	316.264	334.503	0.181596	up	5.68196e-82	2.66364e-81	ubiquitin domain-containing protein DSK2
Kmarxianus_FIM1_256	73.083	79.601	65.192	84.226	82.229	82.345	0.191477	up	4.16355e-20	9.11344e-20	hypothetical protein KLMA_10584
Kmarxianus_FIM1_257	42.798	34.344	37.482	58.441	59.337	53.026	0.57542	up	0.00017564	0.000240584	CTD kinase subunit gamma
Kmarxianus_FIM1_258	44.203	39.061	37.464	49.892	47.434	42.172	0.208479	up	5.85975e-26	1.42617e-25	ubiquitin ligase-binding protein BUL1
Kmarxianus_FIM1_259	26.841	23.789	29.622	40.225	57.752	56.559	0.945308	up	5.29941e-36	1.53804e-35	ubiquinone biosynthesis methyltransferase COQ5
Kmarxianus_FIM1_260	10.321	9.001	12.803	18.907	24.517	25.899	1.10957	up	6.39344e-28	1.61598e-27	CAAX prenyl protease 2
Kmarxianus_FIM1_261	13.84	15.439	12.838	23.983	25.969	27.192	0.873105	up	1.07679e-39	3.28953e-39	protein ZDS2
Kmarxianus_FIM1_262	33.077	33.728	40.041	43.694	58.753	47.049	0.484562	up	0.387341	0.413696	uncharacterized protein YML108W
Kmarxianus_FIM1_263	169.884	154.092	142.899	184.458	173.948	183.805	0.215817	up	2.2226e-38	6.6576e-38	inositolphosphorylceramide-B C-26 hydroxylase
Kmarxianus_FIM1_264	8.251	9.686	9.687	13.93	16.801	15.322	0.73731	up	5.78972e-08	9.20963e-08	transcription initiation factor TFIID subunit 8
Kmarxianus_FIM1_265	13.206	12.621	15.623	18.481	22.564	19.959	0.557498	up	0.00131852	0.00172772	RNA polymerase II subunit A C-terminal domain phosphatase
Kmarxianus_FIM1_266	12.29	14.284	15.223	21.195	25.411	28.485	0.845195	up	3.49188e-19	7.52043e-19	chromatin modification-related protein EAF7
Kmarxianus_FIM1_267	58.458	49.756	55.583	77.644	84.35	93.2	0.639676	up	7.04952e-17	1.43881e-16	37S ribosomal protein NAM9
Kmarxianus_FIM1_268	113.96	113.559	103.666	173.039	187.085	188.35	0.727781	up	7.32529e-72	3.18812e-71	adenylyl cyclase-associated protein
Kmarxianus_FIM1_269	26.549	23.94	27.469	36.336	51.763	48.028	0.804161	up	5.71764e-12	1.03627e-11	nucleotide-binding
Kmarxianus_FIM1_270	17.029	17.627	19.062	29.001	27.252	30.141	0.685495	up	0.0230525	0.0277831	SF3b10 super family
Kmarxianus_FIM1_271	12.359	12.424	13.097	18.048	19.909	18.738	0.581747	up	2.71165e-07	4.21588e-07	THO complex subunit 2
Kmarxianus_FIM1_272	8.827	8.09	8.885	11.841	12.121	11.008	0.438591	up	1	1	YNL152W
Kmarxianus_FIM1_273	254.132	279.09	290.152	436.658	437.218	455.05	0.690639	up	1.30149e-94	6.62405e-94	hypothetical protein FIM1_273
Kmarxianus_FIM1_274	49.55	44.947	46.358	68.259	61.794	64.034	0.462484	up	0.576679	0.600459	DNA-directed RNA polymerase III subunit RPC7
Kmarxianus_FIM1_275	51.417	48.665	53.837	95.731	99.904	113.826	1.00757	up	2.02148e-41	6.32332e-41	PGA2 super family
Kmarxianus_FIM1_276	13.742	15.825	14.44	25.347	30.623	31.496	0.99094	up	2.38767e-33	6.63143e-33	asparaginyl-tRNA synthetase
Kmarxianus_FIM1_277	9.047	7.535	8.009	15.383	15.829	18.876	1.02625	up	8.58482e-13	1.59406e-12	e3 SUMO-protein ligase MMS21
Kmarxianus_FIM1_278	15.865	13.028	15.515	14.12	15.699	18.592	0.124507	up	2.41154e-06	3.58304e-06	chromatin modification-related protein EAF5
Kmarxianus_FIM1_279	9668.33	9795.26	10987.6	10404.1	11549.2	6762.98	-0.0846282	down	0	0	plasma membrane ATPase proteolipid 2
Kmarxianus_FIM1_280	0.983	1.163	0.656	0.711	1.296	0.708	-0.0454553	down	0.165428	0.183899	hypothetical protein FIM1_280
Kmarxianus_FIM1_281	17.276	23.987	20.742	43.161	60.84	53.357	1.34355	up	3.27855e-100	1.74689e-99	glutathione transferase 3
Kmarxianus_FIM1_282	5.924	5.919	4.993	6.71	8.805	8.173	0.492533	up	0.421237	0.44743	sulfatase super family
Kmarxianus_FIM1_283	274.472	318.503	272.203	332.458	314.594	312.002	0.148615	up	1.98373e-92	9.97975e-92	D-arabinitol 2-dehydrogenase [ribulose-forming]
Kmarxianus_FIM1_284	251.819	252.216	236.578	320.134	244.177	249.908	0.136696	up	3.19369e-54	1.15525e-53	GTP-binding protein rhb1
Kmarxianus_FIM1_285	7.117	8.568	7.998	10.598	13.034	13.132	0.634377	up	0.00148008	0.0019341	enhancer of mRNA-decapping protein 3
Kmarxianus_FIM1_286	136.7	153.829	155.016	154.213	167.631	150.42	0.0840219	up	5.22015e-123	3.11481e-122	vacuolar protein 8
Kmarxianus_FIM1_287	11.713	11.649	12.597	21.198	25.426	23.78	0.969246	up	3.72496e-20	8.16368e-20	protein MAK32
Kmarxianus_FIM1_288	16.939	12.779	10.721	29.039	30.458	29.242	1.13376	up	3.98262e-11	7.00678e-11	N-terminal acetyltransferase C complex subunit MAK31
Kmarxianus_FIM1_289	68.151	73.582	62.407	92.763	73.702	78.923	0.265502	up	0.00166462	0.00216657	protein HTL1
Kmarxianus_FIM1_290	68.151	73.582	62.407	92.763	73.702	78.923	0.265502	up	0.00166462	0.00216657	protein HTL1
Kmarxianus_FIM1_291	485.698	469.752	587.191	563.83	648.672	660.798	0.280179	up	5.73284e-29	1.47251e-28	ubiquitin-conjugating enzyme E2-24 kDa
Kmarxianus_FIM1_292	145.159	149.99	167.379	110.556	129.571	125.837	-0.337836	down	0	0	1-4-alpha-glucan-branching enzyme
Kmarxianus_FIM1_293	29.404	28.958	31.42	36.905	40.329	38.84	0.370536	up	0.00959125	0.0118603	protein CWH43
Kmarxianus_FIM1_294	710.091	813.841	875.194	1040.87	895.033	990.277	0.286509	up	1.52474e-124	9.18179e-124	high-affinity glucose transporter
Kmarxianus_FIM1_295	33.763	35.269	33.934	51.237	41.381	38.462	0.348271	up	0.00112938	0.00148547	protein YDR387C
Kmarxianus_FIM1_296	24.687	21.882	27.075	35.152	32.194	33.646	0.455585	up	0.577257	0.600941	high-affinity glucose transporter
Kmarxianus_FIM1_297	16.326	17.621	26.216	14.312	15.383	17.387	-0.353681	down	2.20277e-75	9.84933e-75	protein HGT1
Kmarxianus_FIM1_298	4.647	5.792	6.862	11.211	13.168	10.903	1.02795	up	9.47079e-20	2.06094e-19	high-affinity glucose transporter
Kmarxianus_FIM1_299	5.073	6.888	5.95	8.349	7.668	8.459	0.450457	up	0.831982	0.846065	glycoside hydrolase
Kmarxianus_FIM1_300	42.414	34.524	30.598	39.976	37.706	31.983	0.0282827	up	4.08265e-21	9.10021e-21	YCR016W
Kmarxianus_FIM1_301	21.13	20.208	16.216	18.149	17.163	21.077	-0.0295009	down	1.41794e-12	2.62635e-12	HAD_like super family
Kmarxianus_FIM1_302	25.327	28.303	27.264	38.819	41.342	45.506	0.635482	up	3.73291e-09	6.19623e-09	DNA polymerase IV
Kmarxianus_FIM1_303	2086.72	2303.25	1799.78	2290.06	1807.05	1998.37	-0.0221422	down	0	0	phosphoglycerate kinase
Kmarxianus_FIM1_304	9.745	14.189	8.715	18.54	18.947	18.875	0.787628	up	2.02131e-12	3.72283e-12	inorganic pyrophosphatase
Kmarxianus_FIM1_305	366.809	327.159	421.477	503.171	552.221	513.424	0.492056	up	0.000101125	0.000140133	hypothetical protein FIM1_305
Kmarxianus_FIM1_306	32.26	26.932	34.273	48.264	63.038	57.712	0.854624	up	1.22388e-35	3.53244e-35	trimethyllysine dioxygenase
Kmarxianus_FIM1_307	12.932	11.764	14.405	18.976	21.619	20.59	0.645933	up	4.16581e-07	6.41124e-07	translation initiation factor IF-2
Kmarxianus_FIM1_308	47.3	42.487	43.223	53.815	57.416	56.273	0.332654	up	0.000512654	0.000687617	YOL022C
Kmarxianus_FIM1_309	49.949	43.86	50.307	58.94	59.218	60.383	0.309019	up	1.03286e-08	1.68763e-08	protein GCN20
Kmarxianus_FIM1_310	57.763	48.379	45.365	54.039	47.721	46.344	-0.0327732	down	2.12385e-131	1.34399e-130	exosome complex exonuclease DIS3
Kmarxianus_FIM1_311	122.872	122.476	98.716	117.107	95.203	92.507	-0.174732	down	2.88439e-282	2.94466e-281	tryptophan permease
Kmarxianus_FIM1_312	48.142	47.465	60.756	73.537	86.464	85.127	0.648626	up	7.89941e-19	1.68738e-18	ubiquitin carboxyl-terminal hydrolase 6
Kmarxianus_FIM1_313	143.407	118.824	138.703	230.124	217.114	213.603	0.720934	up	2.97677e-25	7.12762e-25	UPF0726 protein YFR011C
Kmarxianus_FIM1_314	16.566	18.847	16.187	25.046	26.133	25.375	0.569079	up	0.000520237	0.000697608	pH-response regulator protein palI/RIM9
Kmarxianus_FIM1_315	15.486	11.985	16.974	24.886	29.24	32.766	0.967155	up	5.08179e-26	1.23892e-25	t-SNARE affecting a late Golgi compartment protein 2
Kmarxianus_FIM1_316	9.599	8.154	8.111	10.295	11.786	12.35	0.412721	up	0.752688	0.769319	ATP-dependent RNA helicase FAL1
Kmarxianus_FIM1_317	13.584	13.084	10.128	22.899	18.797	24.163	0.83978	up	2.63087e-05	3.75111e-05	atg31 super family
Kmarxianus_FIM1_318	70.97	71.976	62.517	104.395	104.883	173.484	0.897559	up	1.08372e-102	5.84583e-102	seryl-tRNA synthetase
Kmarxianus_FIM1_319	15.931	13.192	18.052	25.163	27.476	27.94	0.772343	up	7.51405e-17	1.53003e-16	protein GIP1
Kmarxianus_FIM1_320	149.721	135.384	154.114	179.177	224.961	211.431	0.486977	up	0.00175343	0.00227877	putative quinone oxidoreductase
Kmarxianus_FIM1_321	8.853	11.455	7.577	9.888	9.937	12.946	0.232907	up	0.0476903	0.0560677	protein FMP23
Kmarxianus_FIM1_322	1467.83	1424.12	1161.06	1738.65	1595.94	1709.31	0.315544	up	5.37903e-46	1.78856e-45	40S ribosomal protein S11
Kmarxianus_FIM1_323	9.316	11.004	10.232	15.52	16.885	21.552	0.820482	up	8.05586e-07	1.22194e-06	uncharacterized protein AN0679
Kmarxianus_FIM1_324	16.693	18.858	16.988	19.783	20.667	20.878	0.223145	up	2.34981e-07	3.66422e-07	siderophore iron transporter ARN1
Kmarxianus_FIM1_325	2.13	2.205	3.149	3.052	4.192	3.58	0.532174	up	0.604916	0.627361	hypothetical protein FIM1_325
Kmarxianus_FIM1_326	4159.73	5115.05	3762.22	4600.79	4882.53	5078.27	0.159557	up	0	0	inulinase
Kmarxianus_FIM1_327	755.515	727.721	716.163	1805.64	2304.77	1781.63	1.42166	up	0	0	uncharacterized protein conserved in bacteria
Kmarxianus_FIM1_328	39.655	33.667	31.672	42.318	43.632	47.109	0.341751	up	0.00763201	0.00949822	polygalacturonase
Kmarxianus_FIM1_329	12.394	14.637	12.424	19.677	17.057	17.129	0.449057	up	0.904734	0.913825	GAL4-like Zn2Cys6 binuclear cluster DNA-binding domain
Kmarxianus_FIM1_330	298.793	332.455	342.211	465.605	423.798	498.7	0.511921	up	2.34775e-11	4.15989e-11	branched-chain-amino-acid aminotransferase
Kmarxianus_FIM1_331	77.594	80.205	89.399	89.93	84.424	82.009	0.0525204	up	8.64378e-35	2.46084e-34	5-formyltetrahydrofolate cyclo-ligase
Kmarxianus_FIM1_332	72.163	92.761	82.231	147.533	162.561	192.543	1.02409	up	1.13869e-128	7.11101e-128	uncharacterized mitochondrial membrane protein FMP10
Kmarxianus_FIM1_333	28.892	32.808	30.194	48.388	46.496	49.033	0.647177	up	1.46531e-10	2.54204e-10	potential protein lysine methyltransferase SET5
Kmarxianus_FIM1_334	29.353	25.016	24.646	28.73	33.591	29.494	0.216596	up	3.49025e-09	5.80081e-09	HSF DNA-bind super family
Kmarxianus_FIM1_335	27.984	27.747	27.042	32.277	27.718	29.31	0.109577	up	4.85797e-11	8.53246e-11	elongator complex protein 6
Kmarxianus_FIM1_336	15.296	19.469	17.176	22.263	25.187	24.663	0.473362	up	0.342644	0.368595	lipase 3
Kmarxianus_FIM1_337	80.479	101.766	90.098	132.009	162.549	149.46	0.705187	up	6.08523e-24	1.42763e-23	proteasome component PRE5
Kmarxianus_FIM1_338	66.832	71.184	65.428	79.224	74.887	75.777	0.176297	up	2.29758e-41	7.17838e-41	iron-sulfur clusters transporter ATM1
Kmarxianus_FIM1_339	56.399	55.538	59.349	58.342	59.961	66.852	0.112324	up	7.59111e-37	2.2304e-36	amidophosphoribosyltransferase
Kmarxianus_FIM1_340	7.448	6.567	7.565	9.242	8.971	7.998	0.280442	up	0.0550504	0.0643444	cytoplasmic dynein intermediate light chain DYN3
Kmarxianus_FIM1_341	62.753	57.288	55.464	85.29	86.702	77.593	0.508012	up	0.000697157	0.000927709	RNA exonuclease 1
Kmarxianus_FIM1_342	14.077	11.717	14.057	28.624	28.651	32.637	1.17384	up	3.61493e-23	8.35702e-23	rtt102p super family
Kmarxianus_FIM1_343	19.659	24.725	21.278	36.083	35.512	35.944	0.711704	up	5.13538e-26	1.25082e-25	transcription initiation factor TFIID subunit 1
Kmarxianus_FIM1_344	223.558	185.841	200.651	336.566	350.212	393.278	0.824104	up	3.70929e-70	1.58922e-69	ceramide synthase subunit LIP1
Kmarxianus_FIM1_345	614.374	689.314	713.313	988.26	694.114	801.75	0.300525	up	5.59666e-91	2.77024e-90	carboxypeptidase Y
Kmarxianus_FIM1_346	39.857	41.454	46.234	69.864	74.552	72.697	0.767426	up	1.0504e-39	3.21079e-39	serine palmitoyltransferase 1
Kmarxianus_FIM1_347	307.309	323.597	354.871	466.112	535.939	534.701	0.64055	up	2.5272e-39	7.68004e-39	uncharacterized protein YMR295C
Kmarxianus_FIM1_348	42.693	33.468	34.809	42.319	34.449	34.329	0.00165011	up	1.31024e-20	2.89461e-20	rRNA-processing protein EFG1
Kmarxianus_FIM1_349	17.339	16.412	16.426	23.968	25.76	25.032	0.575212	up	5.48236e-10	9.33429e-10	antiviral helicase SLH1
Kmarxianus_FIM1_350	10.264	7.875	12.48	10.617	11.455	10.351	0.0825826	up	1.49575e-06	2.24405e-06	dynamitin
Kmarxianus_FIM1_351	30.04	24.055	25.928	51.454	48.838	44.927	0.859719	up	4.63244e-34	1.30744e-33	glutamyl-tRNA(Gln) amidotransferase subunit A
Kmarxianus_FIM1_352	76.753	94.958	90.484	98.589	99.23	102.556	0.196122	up	9.34042e-84	4.4384e-83	TAT-binding -like protein 7
Kmarxianus_FIM1_353	17.873	15.006	15.296	27.62	29.313	29.841	0.848938	up	9.93892e-07	1.50147e-06	KLLA0A09801p
Kmarxianus_FIM1_354	342.106	436.92	391.744	482.315	594.548	532.474	0.459008	up	0.0622942	0.072471	protein HUA1
Kmarxianus_FIM1_355	176.084	199.716	204.734	205.662	221.579	237.345	0.195074	up	1.02649e-33	2.86463e-33	GTP cyclohydrolase 1
Kmarxianus_FIM1_356	457.401	403.05	405.834	495.061	385.08	375.526	-0.0121482	down	0	0	putative serine/threonine-protein kinase YMR291W
Kmarxianus_FIM1_357	38.074	51.824	46.148	57.72	59.322	58.096	0.364391	up	0.00218616	0.00282429	YGR266W
Kmarxianus_FIM1_358	115.039	129.225	86.93	108.272	82.856	87.401	-0.249847	down	7.2846e-292	7.63058e-291	ATP-dependent RNA helicase HAS1
Kmarxianus_FIM1_359	61.478	53.411	59.684	76.843	72.001	75.423	0.361381	up	0.000115831	0.000160171	methionyl-tRNA synthetase
Kmarxianus_FIM1_360	31.496	27.34	27.682	52.549	62.71	64.028	1.05117	up	4.61814e-48	1.56849e-47	serine/threonine-protein kinase BUD32
Kmarxianus_FIM1_361	51.809	61.712	59.719	73.131	66.364	69.985	0.274036	up	2.20475e-09	3.68657e-09	aminodeoxychorismate lyase
Kmarxianus_FIM1_362	18.848	21.188	20.549	33.435	37.356	32.021	0.762947	up	1.02467e-27	2.57746e-27	AP-3 complex subunit beta
Kmarxianus_FIM1_363	21.185	19.053	20.146	26.544	27.029	24.577	0.372063	up	0.0276613	0.0330784	U2 snRNP component HSH155
Kmarxianus_FIM1_364	21.288	19.104	20.176	31.709	30.093	30.544	0.608469	up	1.87607e-06	2.79857e-06	GPI transamidase component GPI16
Kmarxianus_FIM1_365	65.764	59.114	63.833	66	56.142	53.813	-0.10097	down	3.56993e-61	1.40618e-60	elongator complex protein 5
Kmarxianus_FIM1_366	14.814	14.862	16.427	21.463	22.113	21.727	0.502261	up	0.0113795	0.0140252	target of rapamycin complex 1 subunit KOG1
Kmarxianus_FIM1_367	679.619	747.958	567.468	679.178	506.244	509.754	-0.234986	down	0	0	high-affinity nicotinic acid transporter
Kmarxianus_FIM1_368	37.624	48.329	36.51	39.716	32.101	30.38	-0.260986	down	2.2212e-223	1.96118e-222	DNA repair protein RAD2
Kmarxianus_FIM1_369	11.671	13.776	10.513	17.992	16.056	17.138	0.50932	up	0.392806	0.418934	hypothetical protein KLMA_10472
Kmarxianus_FIM1_370	13.242	15.107	12.711	21.063	25.024	23.334	0.757595	up	4.77247e-09	7.88672e-09	mitochondrial carrier protein MTM1
Kmarxianus_FIM1_371	9.725	13.256	10.788	16.293	19.789	18.04	0.680468	up	8.28046e-08	1.30999e-07	protein SSP1
Kmarxianus_FIM1_372	126.384	160.879	130.669	170.834	188.756	199.152	0.418911	up	0.253748	0.277245	6-phosphogluconate dehydrogenase
Kmarxianus_FIM1_373	14.482	11.234	7.129	12.04	13.659	13.59	0.25843	up	5.34968e-05	7.53105e-05	hypothetical protein FIM1_373
Kmarxianus_FIM1_374	35.668	33.532	33.852	61.081	67.581	67.16	0.92615	up	4.00845e-31	1.07447e-30	protein SVP26
Kmarxianus_FIM1_375	25.216	32.957	25.375	39.902	40.047	41.121	0.535148	up	0.00153554	0.00200356	protein STB5
Kmarxianus_FIM1_376	106.337	117.827	94.728	103.973	90.324	96.785	-0.131641	down	8.76474e-163	6.40745e-162	thiol-specific monooxygenase
Kmarxianus_FIM1_377	55.381	58.032	59.458	101.692	162.235	168.411	1.32245	up	1.70607e-129	1.07183e-128	protein CTR2
Kmarxianus_FIM1_378	3859.98	4350.13	3261.03	3864.02	2955.05	3187.12	-0.197116	down	0	0	enolase
Kmarxianus_FIM1_379	6.51	8.107	7.478	7.802	7.319	8.514	0.0971922	up	3.73033e-09	6.19391e-09	spindle pole body component alp4
Kmarxianus_FIM1_380	70.726	91.626	72.5	86.621	86.478	83.626	0.12847	up	2.12517e-108	1.17672e-107	GAL4-like Zn2Cys6 binuclear cluster DNA-binding domain
Kmarxianus_FIM1_381	32.943	36.777	33.275	47.006	51.179	50.567	0.530322	up	0.000115445	0.00015968	pumilio -like proteiny domain family member 4
Kmarxianus_FIM1_382	11.028	6.905	6.991	13.427	14.947	12.22	0.703664	up	0.00901222	0.0111707	hypothetical protein FIM1_382
Kmarxianus_FIM1_383	1922.24	1766.55	1746.6	2114.86	1585.95	1768.42	0.00895339	up	0	0	enoate reductase 1
Kmarxianus_FIM1_384	4464.58	4572.17	3933.27	2837.62	2091.64	2364.24	-0.830497	down	0	0	plasma membrane ATPase
Kmarxianus_FIM1_385	136.016	199.843	176.655	195.257	190.624	192.706	0.174942	up	6.33192e-42	1.99379e-41	tRNA-splicing endonuclease subunit SEN34
Kmarxianus_FIM1_386	204.983	243.337	220.281	267.603	254.14	264.191	0.233262	up	8.95757e-146	6.07279e-145	calcium-transporting ATPase 2
Kmarxianus_FIM1_387	17.574	20.532	21.468	26.118	36.977	33.27	0.693799	up	1.3262e-06	1.99254e-06	conserved oligomeric Golgi complex subunit 7
Kmarxianus_FIM1_388	20.379	21.732	19.04	32.538	37.317	38.247	0.821914	up	1.02501e-20	2.2683e-20	26S proteasome regulatory subunit RPN14
Kmarxianus_FIM1_389	24.247	24.307	27.85	34.254	55.628	50.361	0.876183	up	1.25821e-50	4.38735e-50	replication factor A protein 1
Kmarxianus_FIM1_390	13.82	13.929	13.528	17.071	19.628	18.751	0.425823	up	0.847478	0.860149	APC/C activator protein CDH1
Kmarxianus_FIM1_391	8.149	7.777	10.387	13.08	16.316	16.495	0.802365	up	7.32199e-10	1.24341e-09	COMPASS component SWD1
Kmarxianus_FIM1_392	38.097	39.687	41.618	96.798	117.342	119.434	1.48216	up	8.51439e-182	6.66238e-181	protein ERP1
Kmarxianus_FIM1_393	50.836	50.632	46.034	83.704	88.859	80.048	0.776171	up	9.93124e-33	2.7307e-32	uncharacterized protein DDB_G0271670
Kmarxianus_FIM1_394	34.865	39.37	32.672	37.402	50.195	40.487	0.260727	up	0.0900722	0.103179	protein NUP60
Kmarxianus_FIM1_395	9.262	10.699	11.502	13.531	15.295	14.045	0.446309	up	0.681871	0.701602	transcription factor tau 138 kDa subunit
Kmarxianus_FIM1_396	231.323	190.499	223.714	329.638	337.99	345.414	0.650122	up	5.17505e-10	8.81682e-10	hypothetical protein FIM1_396
Kmarxianus_FIM1_397	16.508	12.449	18.53	18.785	20.596	19.264	0.304458	up	0.0328755	0.0391347	hypothetical protein KLMA_10443
Kmarxianus_FIM1_398	26.143	27.549	29.014	41.658	56.068	48.584	0.822942	up	2.15696e-26	5.29565e-26	protein DOM34
Kmarxianus_FIM1_399	101.753	91.881	112.512	73.176	84.684	87.915	-0.316878	down	1.85529e-108	1.02947e-107	protein RER1
Kmarxianus_FIM1_400	203.388	179.205	210.269	170.624	197.795	191.092	-0.0835294	down	1.19861e-143	8.07365e-143	hypothetical protein KLMA_10440
Kmarxianus_FIM1_401	24.756	22.498	23.714	27.603	28.997	24.13	0.185929	up	3.44654e-11	6.08616e-11	CDP-diacylglycerol--glycerol-3-phosphate 3-phosphatidyltransferase
Kmarxianus_FIM1_402	4.728	3.713	4.757	6.596	7.295	8.139	0.739019	up	0.00331587	0.00423663	hypothetical protein FIM1_402
Kmarxianus_FIM1_403	68.744	67.02	78.14	145.854	175.835	178.392	1.22519	up	2.60442e-286	2.68507e-285	D-amino-acid oxidase
Kmarxianus_FIM1_404	16.343	15.554	21.513	29.771	30.083	32.339	0.787513	up	6.54413e-13	1.21817e-12	histidinol-phosphatase
Kmarxianus_FIM1_405	46.086	43.43	43.598	61.864	65.122	74.566	0.598479	up	2.69729e-12	4.94693e-12	putative prolyl-tRNA synthetase YHR020W
Kmarxianus_FIM1_406	146.392	137.343	134.328	173.556	174.312	180.578	0.338034	up	1.991e-11	3.53978e-11	asparaginyl-tRNA synthetase
Kmarxianus_FIM1_407	135.828	128.906	136.672	162.069	176.409	190.079	0.396994	up	0.0240561	0.0288928	argininosuccinate lyase
Kmarxianus_FIM1_408	160.045	151.819	159.69	227.205	213.886	223.484	0.495006	up	0.000652388	0.000869906	hypothetical protein KMAR_10418
Kmarxianus_FIM1_409	238.604	235.981	255.05	302.644	341.78	324.964	0.409898	up	0.0763225	0.088163	DUF500 super family
Kmarxianus_FIM1_410	8.68	8.926	9.397	10.903	12.065	10.77	0.321223	up	0.0150074	0.0183622	PES4
Kmarxianus_FIM1_411	30.904	32.943	32.077	43.297	46.431	47.311	0.514609	up	0.00413936	0.00526049	NADH dehydrogenase
Kmarxianus_FIM1_412	52.585	58.243	54.174	53.533	69.261	62.394	0.166504	up	7.73033e-17	1.57346e-16	hypothetical protein FIM1_412
Kmarxianus_FIM1_413	186.055	188.534	203.509	171.293	204.004	210.654	0.0194658	up	1.52974e-118	8.91412e-118	protein SUR7
Kmarxianus_FIM1_414	117.459	145.204	136.672	149.735	144.832	145.839	0.141234	up	1.53963e-64	6.24333e-64	galactose/lactose metabolism regulatory protein
Kmarxianus_FIM1_415	19.147	19.377	19.152	23.128	26.338	26.895	0.404847	up	0.588894	0.612446	RX Fd Sucrase
Kmarxianus_FIM1_416	42.477	42.891	46.449	46.324	48.093	50.638	0.138061	up	6.25848e-60	2.42499e-59	pre-mRNA-splicing factor RSE1
Kmarxianus_FIM1_417	117.009	100.153	123.93	134.53	169.052	168.72	0.469545	up	0.0384715	0.0455368	glucose-signaling factor 2
Kmarxianus_FIM1_418	15.626	13.774	14.529	17.844	22.228	17.69	0.394923	up	0.42016	0.446377	hypothetical protein FIM1_418
Kmarxianus_FIM1_419	19.672	17.817	19.543	25.729	29.608	27.577	0.53982	up	0.00453291	0.00574667	mitotic check point protein BFA1
Kmarxianus_FIM1_420	12.951	12.215	15.163	19.013	21.026	19.591	0.564186	up	0.00255889	0.00329441	pre-mRNA-processing factor 39
Kmarxianus_FIM1_421	53.943	46.29	52.839	52.006	51.914	47.87	-0.0121334	down	7.52174e-67	3.12778e-66	DNA repair protein RAD7
Kmarxianus_FIM1_422	25.477	24.891	27.227	34.299	35.078	35.127	0.429508	up	0.891253	0.901698	protein GYP5
Kmarxianus_FIM1_423	3.655	4.299	3.877	5.251	3.525	4.691	0.186812	up	0.155009	0.173015	protein GYP1
Kmarxianus_FIM1_424	19.107	15.415	19.018	18.118	22.034	28.337	0.355238	up	0.504944	0.530628	methylenetetrahydrofolate dehydrogenase [NAD+]
Kmarxianus_FIM1_425	67.533	47.028	51.401	56.08	49.657	44.73	-0.141403	down	6.6069e-72	2.87786e-71	hypothetical protein KMAR_10403
Kmarxianus_FIM1_426	20.837	18.61	21.752	35.247	41.65	36.214	0.886127	up	1.71986e-72	7.54803e-72	nucleoporin NUP133
Kmarxianus_FIM1_427	21.474	19.56	24.558	32.037	41.602	41.795	0.815448	up	2.29421e-07	3.57858e-07	DASH complex subunit DAD2
Kmarxianus_FIM1_428	1.807	1.318	1.534	3.739	4.055	3.604	1.29014	up	6.57406e-14	1.25411e-13	shugoshin
Kmarxianus_FIM1_429	8.573	6.992	9.095	13.796	17.736	21.309	1.09939	up	8.13539e-20	1.77256e-19	thymidylate synthase
Kmarxianus_FIM1_430	11.045	10.108	11.208	12.953	16.54	12.834	0.387291	up	0.549424	0.574368	syntaxin UFE1
Kmarxianus_FIM1_431	22.58	19.9	25.292	30.219	34.457	30.954	0.496755	up	0.0165338	0.0201553	protein HBS1
Kmarxianus_FIM1_432	17.062	13.755	14.933	21.157	21.642	18.695	0.42665	up	0.908795	0.917749	hypothetical protein KLMA_10411
Kmarxianus_FIM1_433	38.152	38.663	40.319	57.176	80.115	75.066	0.858315	up	6.01416e-23	1.38424e-22	54S ribosomal protein L20
Kmarxianus_FIM1_434	14.177	12.439	12.635	20.994	21.5	19.977	0.670416	up	3.58397e-12	6.55932e-12	pre-mRNA-splicing factor ATP-dependent RNA helicase PRP16
Kmarxianus_FIM1_435	28.696	26.158	30.201	44.366	57.02	59.567	0.920148	up	7.80609e-38	2.3236e-37	mitochondrial metalloendopeptidase OMA1
Kmarxianus_FIM1_436	27.733	28.593	31.85	42.717	39.19	34.405	0.39953	up	0.461852	0.488191	zinc finger protein RTS2
Kmarxianus_FIM1_437	11.998	11.079	13.8	14.296	18.713	21.152	0.554496	up	0.0536812	0.0628284	Golgi apparatus membrane protein TVP38
Kmarxianus_FIM1_438	1.209	1.444	1.628	3.528	2.317	3.658	1.14988	up	0.00011783	0.000162893	hypothetical protein FIM1_438
Kmarxianus_FIM1_439	28.46	30.837	29.031	30.547	31.922	31.489	0.0891422	up	3.54936e-12	6.49825e-12	bud site selection protein 21
Kmarxianus_FIM1_440	4.914	4.451	6.144	8.432	6.071	6.283	0.422436	up	0.913692	0.922027	zinc/iron permease
Kmarxianus_FIM1_441	4.659	5.6	6.138	7.553	8.873	9.738	0.674053	up	0.000125407	0.000173093	protein DIA2
Kmarxianus_FIM1_442	48.969	54.998	51.093	70.241	73.069	74.403	0.489593	up	0.0100527	0.0124133	lipase 5
Kmarxianus_FIM1_443	15.947	18.261	18.028	18.273	21.608	19.098	0.175147	up	5.17141e-05	7.2899e-05	ras modification protein ERF4
Kmarxianus_FIM1_444	63.219	54.174	65.499	84.878	94.985	104.942	0.638974	up	2.52796e-09	4.22027e-09	ubiquitin-like protein MDY2
Kmarxianus_FIM1_445	17.796	20.572	19.504	29.179	30.159	31.789	0.654986	up	2.32914e-09	3.89331e-09	GTPase-activating protein GYP3
Kmarxianus_FIM1_446	8.073	7.584	7.987	9.153	9.957	9.248	0.262251	up	0.00510598	0.00644816	pH-response regulator protein palH/RIM21
Kmarxianus_FIM1_447	16.135	15.71	18.891	23.834	25.644	24.435	0.542792	up	0.0121546	0.0149522	YNL295W
Kmarxianus_FIM1_448	8.686	8.105	8.855	14.391	17.277	15.37	0.875016	up	9.4413e-43	3.0128e-42	protein MON2
Kmarxianus_FIM1_449	17.231	22.156	19.447	38.785	52.749	50.898	1.27551	up	5.24567e-218	4.54711e-217	protein STE20
Kmarxianus_FIM1_450	10.885	9.776	12.142	39.466	53.754	42.295	2.04645	up	2.85426e-105	1.55896e-104	hypothetical protein KMAR_10378
Kmarxianus_FIM1_451	35.48	35.724	32.412	52.018	46.651	44.201	0.463445	up	0.439	0.465353	protein TRF5
Kmarxianus_FIM1_452	12.379	16.239	16.162	20.533	22.84	25.524	0.621553	up	0.000131998	0.000182046	protein YMR111C
Kmarxianus_FIM1_453	74.301	94.796	68.847	230.018	287.391	265.368	1.71797	up	6.85402e-292	7.19397e-291	_
Kmarxianus_FIM1_454	2.295	1.838	2.072	2.956	4.514	4.629	0.963045	up	5.09698e-07	7.81746e-07	hypothetical protein FIM1_454
Kmarxianus_FIM1_455	143.69	158.691	145.739	241.022	301.008	276.497	0.869141	up	9.54389e-80	4.40299e-79	hypothetical protein KMAR_10373
Kmarxianus_FIM1_456	65.554	85.753	69.878	88.315	89.394	92.318	0.287847	up	8.04119e-12	1.44836e-11	protein MCH5
Kmarxianus_FIM1_457	679.948	588.47	625.853	779.328	613.598	659.5	0.115687	up	1.30399e-148	8.99204e-148	60S ribosomal protein L18
Kmarxianus_FIM1_458	2398.08	2108.2	2193.95	2199.67	1958.75	2126.14	-0.0924013	down	0	0	40S ribosomal protein S19
Kmarxianus_FIM1_459	18.433	18.556	18.822	33.608	39.142	40.521	1.02112	up	2.01705e-49	6.95456e-49	hypothetical protein KMAR_10371
Kmarxianus_FIM1_460	11.063	10.306	8.392	12.589	12.502	12.133	0.322781	up	0.218959	0.240795	hypothetical protein KMAR_10370
Kmarxianus_FIM1_461	11.147	12.14	10.689	18.199	18.465	19.941	0.736363	up	2.6929e-09	4.49274e-09	protein PEX28
Kmarxianus_FIM1_462	19.515	20.723	20.516	28.609	33.058	35.628	0.67936	up	7.50727e-07	1.14138e-06	hypothetical protein KMAR_10368
Kmarxianus_FIM1_463	38.851	37.089	29.807	36.631	36.597	38.354	0.0774854	up	7.50175e-30	1.96648e-29	hypothetical protein FIM1_463
Kmarxianus_FIM1_464	1400.14	1412.62	1452.56	1481.59	1597.05	1562.71	0.121893	up	0	0	small glutamine-rich tetratricopeptide repeat-containing protein 2
Kmarxianus_FIM1_465	397.866	435.271	524.967	467.525	508.994	479.455	0.10039	up	3.93072e-37	1.15882e-36	protein SAE3
Kmarxianus_FIM1_466	61.481	67.073	59.38	79.37	72.354	82.071	0.315013	up	1.3408e-09	2.25785e-09	hypothetical protein KMAR_10365
Kmarxianus_FIM1_467	181.135	172.386	159.143	179.628	175.312	181.828	0.0662847	up	5.52296e-54	1.99231e-53	hypothetical protein KMAR_10364
Kmarxianus_FIM1_468	598.146	780.869	532.712	831.874	770.08	840.554	0.353486	up	8.80423e-16	1.75514e-15	hypothetical protein KMAR_10363
Kmarxianus_FIM1_469	170.282	214.626	161.145	253.384	247.485	233.651	0.427759	up	0.31562	0.341139	chromatin modification-related protein YNG2
Kmarxianus_FIM1_470	30.309	45.14	27.631	39.6	29.275	32.341	-0.0263263	down	6.17215e-63	2.47217e-62	matE super family
Kmarxianus_FIM1_471	11.754	14.202	11.265	19.494	19.172	20.822	0.676438	up	3.70672e-07	5.72378e-07	general amino-acid permease GAP1
Kmarxianus_FIM1_472	33.959	46.162	48.249	47.199	57.066	58.13	0.339192	up	0.000469804	0.000631601	lrgB super family
Kmarxianus_FIM1_473	56.705	63.735	59.779	78.409	79.663	81.488	0.41063	up	0.168563	0.187225	hypothetical protein FIM1_473
Kmarxianus_FIM1_474	56.246	51.14	58.763	137.663	151.284	140.847	1.37115	up	9.45606e-124	5.67472e-123	54S ribosomal protein L38
Kmarxianus_FIM1_475	25.398	25.951	27.92	34.181	39.736	38.255	0.500868	up	0.0138163	0.0169446	protein Kinases
Kmarxianus_FIM1_476	2261.2	1927.33	2254.94	3533.16	4428.33	3967.7	0.888587	up	0	0	cytochrome b-c1 complex subunit 8
Kmarxianus_FIM1_477	32.45	33.121	34.522	69.175	93.707	107.992	1.43625	up	7.90354e-222	6.9199e-221	farnesyl pyrophosphate synthetase
Kmarxianus_FIM1_478	69.206	58.952	59.645	70.321	62.381	64.99	0.0740332	up	2.6593e-42	8.41415e-42	rRNA-processing protein EBP2
Kmarxianus_FIM1_479	8.3	9.578	8.115	13.294	12.494	12.696	0.566082	up	0.00546132	0.00688195	U5 small nuclear ribonucleoprotein component
Kmarxianus_FIM1_480	21.264	17.223	18.972	23.509	27.841	24.473	0.400084	up	0.390515	0.416916	polyamine transporter TPO5
Kmarxianus_FIM1_481	67.009	59.92	66.676	82.314	84.752	77.079	0.334617	up	7.88696e-06	1.14801e-05	zinc-regulated transporter 3
Kmarxianus_FIM1_482	35.507	31.84	35.009	39.533	34.26	37.159	0.116337	up	7.39775e-32	2.0056e-31	protein LST4
Kmarxianus_FIM1_483	26.598	25.423	30.045	41.123	44.154	44.792	0.664401	up	2.88299e-16	5.81606e-16	histone-lysine N-methyltransferase
Kmarxianus_FIM1_484	4.355	4.217	6.066	7.993	9.591	8.359	0.825498	up	0.00179049	0.00232461	Protein that regulates signaling from G protein beta subunit Ste4p
Kmarxianus_FIM1_485	19.149	20.319	20.315	29.979	35.498	34.869	0.747147	up	5.37093e-14	1.02835e-13	pheromone a factor receptor
Kmarxianus_FIM1_486	38.799	46.431	41.079	52.51	55.497	55.523	0.37259	up	0.0161216	0.0196703	hypothetical protein KMAR_10346
Kmarxianus_FIM1_487	28.67	29.209	36.619	45.668	46.651	54.639	0.637032	up	0.00168881	0.00219751	replication factor A protein 3
Kmarxianus_FIM1_488	1023.27	1094.4	983.081	776.578	747.305	720.442	-0.466336	down	0	0	cell wall synthesis protein KRE9
Kmarxianus_FIM1_489	35.217	42.445	39.086	51.437	50.472	51.779	0.396598	up	0.0561813	0.065637	RSC chromatin remodeling complex subunit RSC8
Kmarxianus_FIM1_490	26.413	28.754	29.229	46.368	49.597	48.315	0.773604	up	2.61666e-33	7.25585e-33	protein CASP
Kmarxianus_FIM1_491	1305.56	1208.22	1099.45	1422.27	1290.65	1349.92	0.1692	up	0	0	ribosomal_L22
Kmarxianus_FIM1_492	90.935	80.751	94.78	117.12	140.022	164.48	0.661993	up	3.1617e-20	6.93796e-20	autophagy-related protein 27
Kmarxianus_FIM1_493	78.311	70.269	85.168	122.447	145.773	164.725	0.889221	up	5.96867e-30	1.56854e-29	prefoldin subunit 1
Kmarxianus_FIM1_494	10.805	9.859	10.274	16.09	19.641	22.278	0.906832	up	4.69582e-13	8.79752e-13	protein ATP12
Kmarxianus_FIM1_495	5.747	5.214	6.104	10.819	12.69	11.885	1.05233	up	2.46288e-30	6.52152e-30	UPF0508 protein KLLA0A06237g
Kmarxianus_FIM1_496	61.393	55.814	63.901	88.7	90.216	90.109	0.570882	up	1.22122e-07	1.92326e-07	probable alpha-1,6-mannosyltransferase MNN11
Kmarxianus_FIM1_497	60.647	66.139	54.063	70.745	86.532	89.799	0.450163	up	0.608682	0.63089	pantothenate transporter FEN2
Kmarxianus_FIM1_498	27.532	22.011	20.374	56.601	74.752	79.232	1.59065	up	6.35664e-71	2.74596e-70	protein GON7
Kmarxianus_FIM1_499	135.96	132.667	147.04	365.973	435.405	416.357	1.55069	up	0	0	single-stranded DNA-binding protein RIM1
Kmarxianus_FIM1_500	15.732	15.986	19.538	34.672	32.223	39.154	1.04889	up	2.65465e-20	5.83264e-20	hypothetical protein FIM1_500
Kmarxianus_FIM1_501	5.574	6.657	7.405	9.216	10.443	12.194	0.697844	up	0.00244028	0.00314498	hypothetical protein FIM1_501
Kmarxianus_FIM1_502	75.001	78.365	82.579	130.364	153.367	180.472	0.976296	up	1.09766e-69	4.67981e-69	presequence translocated-associated motor subunit PAM17
Kmarxianus_FIM1_503	31.765	28.93	33.946	33.144	35.201	33.483	0.105594	up	1.41457e-22	3.2387e-22	F-box protein YJL149W
Kmarxianus_FIM1_504	20.969	19.201	22.823	24.625	27.231	26.474	0.31436	up	0.00108315	0.0014261	putative transcriptional regulatory protein YKR064W
Kmarxianus_FIM1_505	18.09	16.452	18.345	18.634	20.848	18.302	0.12775	up	2.29651e-10	3.95776e-10	protein LAS1
Kmarxianus_FIM1_506	185.439	196.649	142.395	187.845	152.8	152.327	-0.0893898	down	2.10415e-108	1.16632e-107	DNA-directed RNA polymerase I subunit RPA34
Kmarxianus_FIM1_507	84.167	88.278	73.15	93.246	92.834	106.077	0.25046	up	7.03325e-12	1.27075e-11	transcription initiation factor IIE subunit beta
Kmarxianus_FIM1_508	99.029	91.232	107.755	129.528	127.088	140.505	0.414185	up	0.357576	0.383867	uncharacterized protein YJL147C
Kmarxianus_FIM1_509	38.008	45.493	43.52	52.852	51.507	52.19	0.301541	up	6.55001e-05	9.18372e-05	hypothetical protein KLMA_10358
Kmarxianus_FIM1_510	13.723	16.151	19.086	29.592	32.865	38.296	1.0411	up	3.83596e-29	9.90639e-29	phosphatidylinositol transfer protein SFH5
Kmarxianus_FIM1_511	134.67	161.484	137.302	170.356	189.111	215.789	0.408316	up	0.113368	0.128207	biotin synthase
Kmarxianus_FIM1_512	4860.34	4859.75	6276.77	3396.91	3527.91	3845.23	-0.570765	down	0	0	hypothetical protein KLMA_10355
Kmarxianus_FIM1_513	204.826	262.994	258.316	173.437	211.597	195.047	-0.323984	down	1.47554e-219	1.28544e-218	mitochondrial import inner membrane translocase subunit TIM17
Kmarxianus_FIM1_514	29.197	31.094	30.139	41.083	37.919	39.086	0.384978	up	0.0550953	0.0643825	dual specificity protein kinase YAK1
Kmarxianus_FIM1_515	44.284	38.902	38.337	61.141	68.494	79.114	0.780525	up	1.50298e-15	2.9803e-15	DNA-directed RNA polymerase II subunit RPB4
Kmarxianus_FIM1_516	30.659	31.412	34.685	47.526	54.033	57.807	0.719903	up	9.47166e-18	1.97087e-17	probable mannosyltransferase YUR1
Kmarxianus_FIM1_517	26.705	23.809	25.136	31.546	36.685	34.893	0.446953	up	0.822144	0.836548	ribosome biogenesis protein UTP30
Kmarxianus_FIM1_518	1067.68	900.225	926.317	1178.74	1092.94	1221.32	0.271289	up	4.43944e-136	2.8719e-135	ATP-dependent RNA helicase eIF4A
Kmarxianus_FIM1_519	20.537	26.979	20.911	25.156	29.788	26.578	0.252614	up	1.05047e-05	1.52016e-05	GT8_Glycogenin
Kmarxianus_FIM1_520	1638.57	1818.8	1656.73	1797.05	1926.49	1787.97	0.107968	up	6.41735e-173	4.90402e-172	Rps21a/Rps21b
Kmarxianus_FIM1_521	5.47	3.883	4.012	3.359	4.037	3.94	-0.23749	down	6.32103e-05	8.87218e-05	hypothetical protein KLMA_10346
Kmarxianus_FIM1_522	25.272	22.004	21.879	26.704	32.321	31.099	0.382063	up	0.135827	0.152615	tRNA (uracil-5-)-methyltransferase
Kmarxianus_FIM1_523	6.754	5.243	6.474	6.557	10.459	9.244	0.507535	up	0.494152	0.520124	GTP-binding protein RHO4
Kmarxianus_FIM1_524	17.921	18.105	20.002	18.446	21.821	21.807	0.147834	up	6.33646e-73	2.78793e-72	dynein heavy chain
Kmarxianus_FIM1_525	9.605	9.069	8.633	14.277	19.338	16.95	0.888795	up	3.51861e-13	6.61336e-13	dihydrosphingosine 1-phosphate phosphatase LCB3
Kmarxianus_FIM1_526	115.834	111.337	125.891	149.27	173.796	180.678	0.512766	up	0.0490111	0.0575558	protein YJL133C-A
Kmarxianus_FIM1_527	183.944	220.117	164.063	217.833	174.3	192.44	0.0411771	up	0	0	6-phosphofructokinase subunit alpha
Kmarxianus_FIM1_528	39.39	55.25	42.542	66.152	77.204	77.597	0.687636	up	3.94082e-25	9.41008e-25	clathrin coat assembly protein AP180A
Kmarxianus_FIM1_529	6.155	6.14	5.094	8.915	11.254	7.788	0.684941	up	0.0237943	0.0285994	hypothetical protein FIM1_529
Kmarxianus_FIM1_530	48.584	56.676	52.646	85.071	93.376	109.851	0.868482	up	5.77736e-22	1.30446e-21	UPF0041 protein FMP43
Kmarxianus_FIM1_531	39.899	46.896	39.236	67.025	69.832	80.661	0.787342	up	2.71427e-33	7.51855e-33	succinyl-CoA ligase [ADP-forming] subunit beta
Kmarxianus_FIM1_532	40.046	49.976	32.896	40.869	27.74	33.08	-0.273525	down	1.79347e-174	1.37456e-173	protein SDA1
Kmarxianus_FIM1_533	33.299	28.805	30.933	40.67	35.723	36.768	0.282492	up	7.95625e-07	1.20788e-06	transcription factor IIIB 70 kDa subunit
Kmarxianus_FIM1_534	54.054	51.755	63.653	102.048	126.594	119.678	1.03944	up	5.56459e-74	2.46492e-73	2',3'-cyclic-nucleotide 3'-phosphodiesterase
Kmarxianus_FIM1_535	29.479	33.382	33.247	51.03	67.807	69.833	0.973115	up	4.739e-41	1.47445e-40	6-phosphogluconolactonase 3
Kmarxianus_FIM1_536	169.182	208.088	157.032	120.523	115.516	86.815	-0.726768	down	0	0	HSF_DNA-bind super family
Kmarxianus_FIM1_537	305.701	356.402	274.623	272.337	252.776	233.531	-0.304203	down	0	0	RRM
Kmarxianus_FIM1_538	4.929	5.379	6.419	6.48	8.287	8.573	0.480553	up	0.223787	0.245897	DNA replication ATP-dependent helicase DNA2
Kmarxianus_FIM1_539	5.885	6.464	7.789	5.808	11.389	9.265	0.39395	up	0.818484	0.833148	hypothetical protein KLMA_10327
Kmarxianus_FIM1_540	20.413	19.569	20.557	25.132	28.54	28.113	0.433953	up	0.996201	0.998302	pre-mRNA-splicing factor 8
Kmarxianus_FIM1_541	4.214	4.19	5.502	7.702	8.815	7.49	0.787617	up	6.1176e-07	9.35538e-07	anaphase-promoting complex subunit CDC23
Kmarxianus_FIM1_542	5.403	3.728	5.371	5.313	7.845	7.466	0.507984	up	0.481886	0.507928	THO complex subunit THP2
Kmarxianus_FIM1_543	10.007	10.807	10.611	12.652	14.735	11.499	0.307312	up	0.0235361	0.0283138	GTPase MTG2
Kmarxianus_FIM1_544	73.723	79.917	73.162	118.349	136.695	128.791	0.759045	up	2.37263e-22	5.40617e-22	hypothetical protein KLMA_10322
Kmarxianus_FIM1_545	30.839	36.281	29.823	32.131	33.06	35.275	0.0514971	up	3.4132e-22	7.74677e-22	dnaJ-related protein SCJ1
Kmarxianus_FIM1_546	842.478	690.445	663.059	551.542	426.176	360.965	-0.714051	down	0	0	probable 1,3-beta-glucanosyltransferase GAS3
Kmarxianus_FIM1_547	77.391	85.462	81.174	81.595	82.404	83.933	0.0229034	up	2.63441e-114	1.50657e-113	serine/threonine-protein kinase SKY1
Kmarxianus_FIM1_548	12.412	13.67	11.703	22.975	28.031	29.64	1.09373	up	6.32184e-25	1.50338e-24	hypothetical protein FIM1_549
Kmarxianus_FIM1_549	19.88	19.991	20.217	27.649	26.987	29.501	0.485643	up	0.64883	0.669715	RRM
Kmarxianus_FIM1_550	155.206	138.627	116.07	127.918	89.577	96.398	-0.385006	down	0	0	GMP synthase
Kmarxianus_FIM1_551	11.291	8.557	14.117	23.198	28.831	22.366	1.13109	up	1.31953e-25	3.18872e-25	uroporphyrinogen-III synthase
Kmarxianus_FIM1_552	9.62	8.857	10.823	10.194	10.313	10.924	0.101277	up	7.90049e-15	1.54377e-14	transport protein particle 130 kDa subunit
Kmarxianus_FIM1_553	20.287	18.085	20.927	27.052	29.593	25.983	0.478602	up	0.0567992	0.0663292	silent chromatin protein ESC1
Kmarxianus_FIM1_554	9.509	7.351	9.521	16.104	18.735	18.113	1.0051	up	4.31724e-22	9.77738e-22	phosphomevalonate kinase
Kmarxianus_FIM1_555	9.445	8.565	11.022	12.153	14.651	13.234	0.463685	up	0.646369	0.66757	transcriptional repressor Rfm1
Kmarxianus_FIM1_556	8.083	6.076	6.369	11.783	11.162	11.527	0.747747	up	4.34285e-06	6.38539e-06	protein FMP42
Kmarxianus_FIM1_557	28.241	23.029	25.37	37.505	40.767	37.496	0.595048	up	0.00139182	0.0018224	family of serine hydrolases 3
Kmarxianus_FIM1_558	16.208	15.286	15.552	31.725	32.452	35.112	1.07751	up	4.23672e-24	9.97538e-24	family of serine hydrolases 2
Kmarxianus_FIM1_559	14.739	14.463	19.815	18.188	18.765	19.383	0.200763	up	6.65015e-06	9.72045e-06	ubiquitin carboxyl-terminal hydrolase 8
Kmarxianus_FIM1_560	28.105	28.605	32.029	43.972	55.931	40.95	0.666532	up	4.91685e-08	7.84027e-08	phosducin-like protein 2
Kmarxianus_FIM1_561	20.53	17.829	23.196	29.117	29.545	27.683	0.488216	up	0.10701	0.121411	double-strand break repair protein MRE11
Kmarxianus_FIM1_562	85.755	76.339	70.586	123.315	112.657	104.585	0.549543	up	0.000526114	0.000705092	probable phosphoglycerate mutase YOR283W
Kmarxianus_FIM1_563	328.529	305.235	348.13	417.891	451.452	525.612	0.506578	up	7.31487e-05	0.000102287	putative thiosulfate sulfurtransferase YOR285W
Kmarxianus_FIM1_564	103.619	103.051	117.256	187.057	208.565	221.846	0.930694	up	1.76439e-60	6.89788e-60	putative thiosulfate sulfurtransferase FMP31
Kmarxianus_FIM1_565	33.283	26.155	27.081	29.631	28.733	29.023	0.0144012	up	3.37025e-22	7.6526e-22	UPF0399 protein YOR287C
Kmarxianus_FIM1_566	56.027	41.977	55.419	106.256	132.171	123.227	1.23708	up	2.7163e-58	1.03259e-57	hypothetical protein KLMA_10301
Kmarxianus_FIM1_567	24.263	18.598	25.805	26.211	29.042	31.282	0.333675	up	0.155756	0.173738	hypothetical protein KMAR_10270
Kmarxianus_FIM1_568	68.623	72.322	71.939	147.189	173.509	156.351	1.16406	up	0	0	spore wall maturation protein DIT1
Kmarxianus_FIM1_569	104.163	104.582	116.289	296.726	364.507	312.965	1.58362	up	0	0	cytochrome P450-DIT2
Kmarxianus_FIM1_570	190.888	162.186	147.477	142.248	122.84	107.41	-0.426281	down	0	0	uridine nucleosidase
Kmarxianus_FIM1_571	189.432	167.229	183.589	226.169	239.476	223.342	0.350848	up	3.94321e-07	6.08178e-07	UPF0676 protein C1494.01
Kmarxianus_FIM1_572	32.307	25.844	27.838	39.019	41.962	36.618	0.451638	up	0.713971	0.732181	probable transporter MCH2
Kmarxianus_FIM1_573	398.757	305.93	369.018	491.18	534.15	531.618	0.536122	up	4.18696e-12	7.63616e-12	hypoxanthine-guanine phosphoribosyltransferase
Kmarxianus_FIM1_574	35.68	34.23	32.642	33.608	33.422	32.371	-0.045022	down	1.44062e-57	5.41735e-57	U3 small nucleolar RNA-associated protein 5
Kmarxianus_FIM1_575	303.919	294.445	379.405	383.38	382.012	427.234	0.286575	up	4.60825e-14	8.83614e-14	negative cofactor 2 complex subunit beta
Kmarxianus_FIM1_576	58.95	54.393	69.311	91.248	100.279	99.586	0.672457	up	2.81402e-49	9.68326e-49	IBN_N super family
Kmarxianus_FIM1_577	44.265	43.712	50.986	31.877	41.221	33.269	-0.385641	down	7.7263e-158	5.54744e-157	GPI mannosyltransferase 4
Kmarxianus_FIM1_578	62.43	57.229	75.728	82.202	96.047	105.614	0.538853	up	3.8783e-06	5.7136e-06	26S protease regulatory subunit 6B -like protein
Kmarxianus_FIM1_579	10.846	8.849	12.21	18.149	23.543	20.331	0.958955	up	6.07427e-21	1.3505e-20	she9_MDM33 super family
Kmarxianus_FIM1_580	31.309	24.883	29.784	43.338	56.126	37.111	0.667669	up	2.08109e-05	2.97779e-05	protein SPP2
Kmarxianus_FIM1_581	45.285	42.108	38.568	50.178	56.064	45.532	0.268942	up	2.78873e-10	4.79497e-10	mitochondrial distribution and morphology protein 32
Kmarxianus_FIM1_582	158.572	137	124.529	151.373	120.944	120.933	-0.0952888	down	4.74484e-125	2.87384e-124	pre-rRNA-processing protein PNO1
Kmarxianus_FIM1_583	15.647	11.144	15.914	17.968	18.937	16.358	0.318709	up	0.174034	0.192892	peptidyl-tRNA hydrolase
Kmarxianus_FIM1_584	11.005	14.035	18.596	19.369	19.656	25.571	0.565894	up	0.0201628	0.0244073	GTP-binding protein GTR1
Kmarxianus_FIM1_585	130.333	132.855	142.89	170.898	165.966	202.467	0.409411	up	0.106217	0.12059	rotenone-insensitive NADH-ubiquinone oxidoreductase
Kmarxianus_FIM1_586	39.286	33.425	32.158	37.767	32.17	30.982	-0.0553888	down	1.05482e-97	5.50255e-97	exoribonuclease II
Kmarxianus_FIM1_587	10.198	6.334	9.759	19.985	30.388	25.916	1.5368	up	9.37644e-54	3.37539e-53	hypothetical protein KLMA_10277
Kmarxianus_FIM1_588	44.746	39.884	50.404	85.255	113.807	108.739	1.18866	up	3.99123e-39	1.2087e-38	54S ribosomal protein L33
Kmarxianus_FIM1_589	25.412	21.8	31.29	41.111	53.764	55.038	0.933298	up	1.13762e-56	4.21726e-56	RNA exonuclease NGL2
Kmarxianus_FIM1_590	26.859	23.091	26.397	37.682	37.044	36.805	0.546784	up	0.00090919	0.00120404	ATP-dependent DNA helicase II subunit 1
Kmarxianus_FIM1_591	14.33	13.234	15.739	19.806	19.182	19.411	0.431451	up	0.967644	0.971547	palmitoyltransferase PFA4
Kmarxianus_FIM1_592	54.226	52.625	56.205	64.839	71.301	69.451	0.334404	up	1.20604e-11	2.15595e-11	transcriptional regulatory protein SIN3
Kmarxianus_FIM1_593	61.702	51.991	57.351	61.041	74.898	71.394	0.277578	up	0.00219594	0.00283552	DNA-directed RNA polymerase II subunit RPB11
Kmarxianus_FIM1_594	22.067	21.833	21.248	25.153	31.729	26.901	0.362922	up	0.0362606	0.043027	cell cycle serine/threonine-protein kinase CDC5/MSD2
Kmarxianus_FIM1_595	40.307	40.298	42.06	39.743	45.275	42.799	0.0593546	up	5.23366e-52	1.8509e-51	DNA topoisomerase 1
Kmarxianus_FIM1_596	414.712	446.673	388.288	485.307	548.251	478.936	0.275378	up	1.93595e-22	4.42272e-22	mitochondrial intermembrane space cysteine motif-containing protein MIC17
Kmarxianus_FIM1_597	180.281	157.576	198.318	273.888	308.645	307.144	0.730574	up	1.11273e-60	4.35999e-60	SAP super family
Kmarxianus_FIM1_598	12.128	9.067	13.367	19.935	24.74	28.267	1.0775	up	7.37061e-17	1.50199e-16	coenzyme Q-binding protein COQ10
Kmarxianus_FIM1_599	12.987	9.628	13.927	12.981	24.124	18.053	0.593975	up	0.0084034	0.0104433	mitochondrial distribution and morphology protein 12
Kmarxianus_FIM1_600	29.285	28.083	30.583	55.636	73.479	63.772	1.13296	up	8.9205e-125	5.38423e-124	sorting nexin MVP1
Kmarxianus_FIM1_601	62.207	62.075	61.562	44.8	45.604	47.96	-0.425615	down	9.05018e-170	6.83603e-169	RNA 3'-terminal phosphate cyclase-like protein
Kmarxianus_FIM1_602	54.289	50.969	62.841	78.353	90.717	80.499	0.570119	up	7.36186e-07	1.12025e-06	transcription initiation factor TFIID subunit 4
Kmarxianus_FIM1_603	1046.16	997.64	1223.11	1299.78	1481.13	1441.15	0.370017	up	2.82842e-33	7.83058e-33	lysophospholipase
Kmarxianus_FIM1_604	70.698	85.515	94.091	110.981	151.697	139.19	0.683034	up	6.01128e-12	1.08874e-11	histone H2A.Z
Kmarxianus_FIM1_605	25.607	22.672	27.816	37.874	48.585	51.161	0.854791	up	7.62243e-13	1.41687e-12	OPA3-like protein
Kmarxianus_FIM1_606	90.287	75.9	93.317	79.106	100.462	100.339	0.10919	up	7.87873e-58	2.97559e-57	ERAD-associated E3 ubiquitin-protein ligase HRD1
Kmarxianus_FIM1_607	25.81	22.575	21.167	27.09	23.912	20.558	0.0410596	up	2.12685e-22	4.8546e-22	RNA polymerase I-specific transcription initiation factor RRN11
Kmarxianus_FIM1_608	25.373	31.646	25.241	43.913	50.652	50.756	0.820957	up	4.80114e-09	7.92941e-09	mediator of RNA polymerase II transcription subunit 31
Kmarxianus_FIM1_609	757.992	936.607	1005.47	309.497	341.921	375.061	-1.39529	down	0	0	pyruvate carboxylase 2
Kmarxianus_FIM1_610	42.726	42.752	46.234	37.651	49.331	45.7	0.0105856	up	2.2396e-19	4.84335e-19	DASH complex subunit DUO1
Kmarxianus_FIM1_611	28.838	22.737	31.766	18.06	23.994	17.123	-0.493969	down	3.44178e-45	1.13004e-44	autophagy-related protein 12
Kmarxianus_FIM1_612	70.771	68.331	87.791	67.168	80.739	76.32	-0.0170519	down	1.32741e-118	7.76102e-118	YAP1-binding protein 1
Kmarxianus_FIM1_613	54.665	44.479	63.026	79.084	103.043	103.233	0.815265	up	5.86076e-26	1.42617e-25	cylicin-2
Kmarxianus_FIM1_614	32.032	28.213	34.43	32.897	44.379	45.169	0.371068	up	0.102023	0.116106	probable protein kinase YGL059W
Kmarxianus_FIM1_615	32.032	28.213	34.43	32.897	44.379	45.169	0.371068	up	0.102023	0.116106	probable protein kinase YGL059W
Kmarxianus_FIM1_616	41.528	38.869	45.306	65.582	71.485	65.147	0.685851	up	1.00669e-07	1.58876e-07	ubiquitin-conjugating enzyme E2 2
Kmarxianus_FIM1_617	25.556	18.621	20.16	27.979	31.216	30.956	0.486676	up	0.471448	0.497629	hypothetical protein KLMA_10246
Kmarxianus_FIM1_618	35.768	48.099	40.715	51.04	58.699	55.879	0.410755	up	0.408723	0.435111	protein SDS23
Kmarxianus_FIM1_619	760.827	823.634	634.706	664.959	552.686	541.086	-0.335483	down	0	0	acyl-CoA desaturase 1
Kmarxianus_FIM1_620	9.44	11.153	10.348	19.892	21.904	28.463	1.18308	up	4.46767e-28	1.13307e-27	siroheme biosynthesis protein MET8
Kmarxianus_FIM1_621	7.325	5.373	6.936	11.961	16.798	11.82	1.04727	up	5.52465e-27	1.37184e-26	RNA binding protein NGR1
Kmarxianus_FIM1_622	13.712	16.957	19.117	17.686	15.961	16.799	0.0189986	up	1.30506e-10	2.26931e-10	protein AME1
Kmarxianus_FIM1_623	114.39	102.525	123.971	144.137	203.355	176.27	0.619618	up	1.88465e-09	3.16044e-09	ER-derived vesicles protein ERV14
Kmarxianus_FIM1_624	2.454	3.145	4.092	3.546	4.097	3.772	0.236146	up	0.275925	0.300346	hypothetical protein FIM1_624
Kmarxianus_FIM1_625	732.658	610.918	847.22	1317.46	982.863	914.712	0.55338	up	1.89746e-30	5.03198e-30	hypothetical protein KLMA_10238
Kmarxianus_FIM1_626	419	357.116	399.551	421.849	404.769	459.753	0.129827	up	2.68334e-106	1.46867e-105	uncharacterized protein YLR301W
Kmarxianus_FIM1_627	50.007	47.958	55.863	43.059	44.55	42.233	-0.244556	down	0	0	SNF2 N
Kmarxianus_FIM1_628	4212.16	4686.14	5007.51	3651.81	4208.4	3683.79	-0.268546	down	0	0	WW domain-containing protein YFL010C
Kmarxianus_FIM1_629	100.881	99.424	86.761	177.487	204.466	200.759	1.02139	up	9.57007e-224	8.46409e-223	glucan 1,3-beta-glucosidase
Kmarxianus_FIM1_630	88.692	77.049	85.113	143.635	141.632	139.841	0.760974	up	9.99655e-24	2.3379e-23	hypothetical protein FIM1_630
Kmarxianus_FIM1_631	24.335	31.258	27.438	50.768	50.574	45.514	0.822658	up	8.11592e-79	3.72776e-78	rhoGAP_fMSB1
Kmarxianus_FIM1_632	4.671	5.965	6.114	8.28	8.095	7.881	0.534101	up	0.157458	0.175562	gamma-glutamyltransferase
Kmarxianus_FIM1_633	80.647	76.311	79.238	123.739	135.119	128.238	0.7127	up	1.74725e-38	5.23974e-38	elongation factor Tu
Kmarxianus_FIM1_634	68.541	52.493	70.276	75.973	88.329	81.374	0.36084	up	0.0605384	0.0704754	U1 small nuclear ribonucleoprotein C homolog
Kmarxianus_FIM1_635	761.755	672.209	692.174	1279.16	1382.02	1345.14	0.91404	up	0	0	ATP synthase subunit H
Kmarxianus_FIM1_636	11.574	9.421	12.814	26.265	25.827	24.541	1.18049	up	3.28472e-29	8.50804e-29	hypothetical protein KLMA_10226
Kmarxianus_FIM1_637	542.871	465.163	502.198	634.809	568.821	781.995	0.394822	up	0.000550056	0.000736461	KLLA0C05126p
Kmarxianus_FIM1_638	10.358	10.722	12.692	12.628	14.47	15.967	0.350661	up	0.247027	0.270354	translation initiation factor eIF-2B subunit beta
Kmarxianus_FIM1_639	11.972	7.665	7.634	15.137	15.827	19.044	0.874719	up	7.52009e-07	1.14299e-06	protein PET18
Kmarxianus_FIM1_640	8.86	7.96	8.291	12.576	12.338	12.517	0.575857	up	0.0140742	0.0172568	hypothetical protein KMAR_10199
Kmarxianus_FIM1_641	6.718	7.159	5.534	9.161	10.816	12.156	0.727093	up	0.000192996	0.000264151	DNA damage checkpoint control protein MEC3
Kmarxianus_FIM1_642	44.559	40.836	48.626	55.913	67.396	68.794	0.519411	up	0.00356193	0.00454103	phosphoserine aminotransferase
Kmarxianus_FIM1_643	3343.26	2932.22	2774.06	3399.47	3725.44	3784.86	0.269706	up	1.35794e-69	5.78479e-69	LAFE_0C07910g1_1
Kmarxianus_FIM1_644	38.869	31.301	32.662	44.684	47.003	41.544	0.373631	up	0.0837872	0.0963599	uncharacterized protein YLR287C
Kmarxianus_FIM1_645	8.532	9.383	9.168	12.675	15.315	15.989	0.699366	up	3.00821e-08	4.83515e-08	proline-rich protein LAS17
Kmarxianus_FIM1_646	13.708	16.958	15.495	21.196	20.974	19.219	0.411282	up	0.5708	0.595049	endochitinase
Kmarxianus_FIM1_647	33.04	31.073	36.51	44.115	55.117	51.209	0.580223	up	0.000358672	0.000484564	putative nicotinamide N-methyltransferase
Kmarxianus_FIM1_648	22.653	23.254	27.752	39.574	49.687	46.827	0.885579	up	1.82295e-23	4.25003e-23	3-2-trans-enoyl-CoA isomerase
Kmarxianus_FIM1_649	20.304	19.343	23.379	33.168	40.363	40.136	0.850764	up	5.70426e-18	1.19265e-17	DUF1640
Kmarxianus_FIM1_650	37.774	44.447	44.943	80.595	88.619	93.451	1.04652	up	2.74018e-47	9.23463e-47	uncharacterized peptide chain release factor-like protein YLR281C
Kmarxianus_FIM1_651	22.547	23.917	23.556	30.788	33.915	29.408	0.42658	up	0.724327	0.741637	protein YLR278C
Kmarxianus_FIM1_652	37.315	33.107	40.896	55.049	57.332	57.123	0.606619	up	2.48135e-13	4.67893e-13	endoribonuclease YSH1
Kmarxianus_FIM1_653	62.001	53.85	57.072	74.504	68.334	57.226	0.210328	up	1.82966e-23	4.26378e-23	ATP-dependent RNA helicase DBP9
Kmarxianus_FIM1_654	9.006	7.197	10.728	8.673	12.011	11.295	0.247832	up	0.00361268	0.0046046	peroxisomal biogenesis factor 8
Kmarxianus_FIM1_655	11.55	9.015	15.135	14.004	18.515	16.516	0.457855	up	0.624046	0.645918	uncharacterized membrane protein YOL073C
Kmarxianus_FIM1_656	19.711	14.282	18.708	29.573	41.945	33.925	1.00052	up	1.17725e-19	2.55861e-19	prefoldin subunit 3
Kmarxianus_FIM1_657	13.07	13.159	13.045	17.8	20.761	18.012	0.526505	up	0.00381603	0.00485905	uncharacterized ABC transporter ATP-binding protein/permease YOL075C
Kmarxianus_FIM1_658	66.341	68.554	67.495	91.782	102.351	97.231	0.525678	up	7.68369e-05	0.000107301	protein YBR138C
Kmarxianus_FIM1_659	374.668	503.26	488.6	874.446	1049.57	948.058	1.07158	up	3.66695e-83	1.73145e-82	_
Kmarxianus_FIM1_660	44.305	40.937	48.057	50.541	60.655	72.534	0.462912	up	0.297952	0.323044	C12G12.12
Kmarxianus_FIM1_661	55.884	60.924	45.405	58.4	47.024	48.71	-0.0737029	down	5.1593e-101	2.76308e-100	e3 ubiquitin-protein ligase complex SLX5-SLX8 subunit SLX5
Kmarxianus_FIM1_662	249.501	297.916	205.698	236.247	185.268	182.272	-0.318829	down	0	0	rRNA 2'-O-methyltransferase fibrillarin
Kmarxianus_FIM1_663	19.193	19.54	20.79	21.11	20.564	18.95	0.0264405	up	2.28847e-36	6.67514e-36	flocculation protein FLO5
Kmarxianus_FIM1_664	40.04	40.099	43.331	52.173	61.941	73.192	0.601225	up	4.14731e-07	6.38715e-07	enoyl reductase TSC13
Kmarxianus_FIM1_665	5.503	6.607	9.183	10.227	9.797	8.546	0.42407	up	1	1	cell division control protein 7
Kmarxianus_FIM1_666	3.396	4.296	6.165	5.407	6.382	7.484	0.475878	up	0.717562	0.735575	protein ERP3
Kmarxianus_FIM1_667	3.171	2.154	3.99	7.143	8.503	6.996	1.2811	up	2.55025e-22	5.80834e-22	allantoinase
Kmarxianus_FIM1_668	20.946	17.253	16.85	21.562	21.352	19.895	0.190245	up	6.08868e-14	1.16364e-13	importin subunit beta-2
Kmarxianus_FIM1_669	9.061	12.341	9.247	16.094	20.306	21.05	0.906401	up	1.67111e-26	4.11053e-26	bud site selection protein 14
Kmarxianus_FIM1_670	29.952	24.838	26.391	37.651	46.026	45.09	0.665529	up	1.2028e-07	1.89483e-07	phosphoribosylaminoimidazole-succinocarboxamide synthase
Kmarxianus_FIM1_671	19.483	20.031	20.523	36.866	49.337	46.482	1.14404	up	4.89174e-70	2.09069e-69	serine/threonine-protein kinase KIN3
Kmarxianus_FIM1_672	15.923	15.665	17.476	20.093	21.714	20.137	0.336281	up	0.00701781	0.00875676	cell division control protein 15
Kmarxianus_FIM1_673	81.316	80.534	111.474	89.052	123.716	125.751	0.308622	up	2.18293e-11	3.87574e-11	putative mitochondrial carnitine O-acetyltransferase
Kmarxianus_FIM1_674	82.394	82.643	101.991	110.23	124.488	121.076	0.414047	up	0.247988	0.271349	oxysterol-binding protein -like protein 1
Kmarxianus_FIM1_675	29.44	31.608	31.048	86.256	88.255	84.262	1.49045	up	1.42032e-265	1.39549e-264	initiation-specific alpha-1,6-mannosyltransferase
Kmarxianus_FIM1_676	660.23	761.37	744.38	491.317	508.591	498.001	-0.532069	down	0	0	zinc finger
Kmarxianus_FIM1_677	603.546	524.113	511.681	557.969	393.844	408.979	-0.268668	down	0	0	phosphoglycerate mutase 3
Kmarxianus_FIM1_678	36.371	36.956	36.473	57.035	56.541	63.157	0.686678	up	5.16253e-23	1.19032e-22	probable dipeptidyl-peptidase 3
Kmarxianus_FIM1_679	168.702	218.526	164.657	257.956	255.879	273.83	0.513212	up	8.05328e-07	1.2219e-06	argininosuccinate synthase
Kmarxianus_FIM1_680	515.501	454.159	434.142	483.34	405.72	381.604	-0.143757	down	0	0	glycerol-3-phosphate dehydrogenase
Kmarxianus_FIM1_681	21.5	27.193	24.924	26.194	29.26	28.611	0.191459	up	2.46041e-14	4.75789e-14	protein MAM3
Kmarxianus_FIM1_682	80.174	104.782	100.658	129.546	149.928	134.297	0.534761	up	5.6682e-10	9.64442e-10	probable serine/threonine-protein kinase YDL025C
Kmarxianus_FIM1_683	93.727	103.715	85.231	127.427	131.156	125.633	0.442779	up	0.929221	0.936206	ribose-phosphate pyrophosphokinase 5
Kmarxianus_FIM1_684	26.522	22.802	23.725	42.263	41.757	41.612	0.782243	up	1.3375e-21	3.00564e-21	AP-2 complex subunit mu
Kmarxianus_FIM1_685	59.673	58.152	69.311	89.759	111.906	108.166	0.727385	up	9.82194e-32	2.65869e-31	hypothetical protein KLMA_10174
Kmarxianus_FIM1_686	92.579	83.555	109.374	143.972	159.44	150.101	0.667607	up	3.96875e-31	1.06437e-30	actin-related protein 2
Kmarxianus_FIM1_687	18.81	16.655	19.886	23.658	29.839	26.636	0.533763	up	0.00178055	0.00231286	serine/threonine-protein kinase MPS1
Kmarxianus_FIM1_688	8.099	8.247	9.567	12.037	13.51	13.568	0.59399	up	0.000746547	0.000992169	CRT10 super family[
Kmarxianus_FIM1_689	11.65	11.232	14.037	16.272	18.935	16.881	0.496553	up	0.147051	0.16459	SMC_prok_B
Kmarxianus_FIM1_690	18.583	18.613	18.574	19.906	28.811	28.025	0.460506	up	0.581867	0.605619	uncharacterized membrane protein YOL092W
Kmarxianus_FIM1_691	19.292	17.655	19.035	27.323	32.769	27.722	0.64946	up	2.90792e-05	4.14048e-05	tRNA (guanine-N(1)-)-methyltransferase
Kmarxianus_FIM1_692	7.218	5.689	7.562	10.06	14.302	14.807	0.936171	up	3.15e-10	5.39838e-10	replication factor C subunit 4
Kmarxianus_FIM1_693	10.005	8.101	10.378	12.593	14.234	14.933	0.551922	up	0.025961	0.0311092	vacuolar protein sorting-associated protein 52
Kmarxianus_FIM1_694	5.193	3.79	5.275	5.149	6.893	5.84	0.326675	up	0.178214	0.19744	ATP-dependent DNA helicase HMI1
Kmarxianus_FIM1_695	22.281	21.001	24.15	30.783	31.99	30.208	0.463485	up	0.368944	0.395097	vacuolar protein sorting-associated protein 72
Kmarxianus_FIM1_696	14.012	12.253	15.881	22.806	28.675	36.219	1.05713	up	4.46127e-31	1.19401e-30	hexaprenyldihydroxybenzoate methyltransferase
Kmarxianus_FIM1_697	51.189	49.478	68.874	69.301	93.909	93.463	0.598289	up	6.34097e-07	9.69129e-07	vacuolar protein-sorting-associated protein 60
Kmarxianus_FIM1_698	9.505	9.528	7.998	11.068	13.106	13.823	0.491224	up	0.381093	0.407189	cell division control protein 6
Kmarxianus_FIM1_699	40.026	48.981	40.347	58.709	62.027	56.201	0.451902	up	0.424042	0.450136	probable DNA-binding protein SNT1
Kmarxianus_FIM1_700	22.458	20.621	20.897	25.471	32.833	32.957	0.512447	up	0.0925593	0.105912	elongation of fatty acids protein 2
Kmarxianus_FIM1_701	36.892	30.956	33.254	37.966	32.338	35.536	0.0660715	up	4.05595e-25	9.68058e-25	exosome complex component RRP43
Kmarxianus_FIM1_702	14.464	13.019	14.678	17.592	23.932	23.703	0.629524	up	0.000587007	0.000784527	probable ribokinase
Kmarxianus_FIM1_703	8.132	8.703	9.539	11.812	13.927	12.761	0.54569	up	0.0029836	0.0038205	ubiquitin carboxyl-terminal hydrolase 12
Kmarxianus_FIM1_704	139.852	142.74	102.899	156.98	114.94	118.371	0.0178529	up	3.55378e-253	3.40837e-252	inorganic phosphate transporter PHO87
Kmarxianus_FIM1_705	12.875	14.527	12.206	17.534	21.558	21.162	0.605228	up	1.44432e-05	2.07974e-05	probable aconitate hydratase 2
Kmarxianus_FIM1_706	12.336	10.808	14.802	15.451	19.051	17.218	0.446744	up	0.512756	0.53808	rasGEF super family
Kmarxianus_FIM1_707	7.245	7.5	9.151	11.132	16.118	16.879	0.884875	up	2.34155e-16	4.73106e-16	protein ECM25
Kmarxianus_FIM1_708	35.05	32.291	45.318	51.085	59.139	54.281	0.546157	up	0.000468384	0.000630016	pre-mRNA-splicing factor sap114
Kmarxianus_FIM1_709	18.327	16.076	21.387	26.792	30.862	29.354	0.641114	up	1.18296e-10	2.06043e-10	recyclin-1
Kmarxianus_FIM1_710	66.506	59.592	78.534	83.887	88.421	85.013	0.330533	up	0.000349163	0.000472205	F-box domain
Kmarxianus_FIM1_711	8.804	6.421	8.873	10.373	10.891	14.327	0.562541	up	0.328485	0.354384	RNase_H2_suC super family
Kmarxianus_FIM1_712	26.098	19.854	30.823	32.997	48.443	59.615	0.877524	up	3.44994e-08	5.52986e-08	protein involved in non-classical protein export pathway
Kmarxianus_FIM1_713	38.934	36.948	52.195	42.137	48.073	48.624	0.116347	up	1.36476e-41	4.28188e-41	Zn2/Cys6 DNA-binding domain
Kmarxianus_FIM1_714	22.645	21.656	27.549	19.915	18.82	21.867	-0.245612	down	4.77045e-77	2.14773e-76	putative transcriptional regulatory protein YJL206C
Kmarxianus_FIM1_715	8.945	8.343	9.923	6.251	5.892	5.393	-0.633783	down	1.11372e-135	7.16039e-135	protein LAA1
Kmarxianus_FIM1_716	0	0	0	0.3	0	0	6.65821	up	0.125	0.140965	mating-type protein A2
Kmarxianus_FIM1_717	0	0.128	0	0	0	0.373	1.52117	up	0.453125	0.479547	hypothetical protein KLMA_10142
Kmarxianus_FIM1_718	47.223	42.184	43.002	74.045	74.164	68.472	0.710559	up	3.27026e-34	9.25481e-34	protein SLA2
Kmarxianus_FIM1_719	1592.03	1423.94	1508.06	1625.92	1604.18	1672.72	0.116004	up	2.02127e-199	1.65598e-198	translation initiation factor eIF1
Kmarxianus_FIM1_720	58.711	49.925	60.976	68.604	76.014	60.945	0.277338	up	0.000185275	0.000253649	pre-mRNA-splicing factor CWC25
Kmarxianus_FIM1_721	108.333	93.875	108.602	122.752	153.625	151.182	0.460087	up	0.250507	0.274048	vacuolar protein sorting-associated protein 75
Kmarxianus_FIM1_722	16.254	12.547	17.28	16.197	20.586	17.677	0.241011	up	1.99945e-06	2.98007e-06	cysteinyl-tRNA synthetase
Kmarxianus_FIM1_723	30.685	29.126	32.405	42.224	40.813	37.531	0.386747	up	0.0928824	0.106235	uncharacterized protein YJR098C
Kmarxianus_FIM1_724	57.747	44.661	51.691	69.486	78.095	64.854	0.463156	up	0.556007	0.580553	diphthamide biosynthesis protein 4
Kmarxianus_FIM1_725	110.959	89.964	93.14	106.248	107.143	96.226	0.0743587	up	4.61864e-64	1.86855e-63	DNA-directed RNA polymerase I subunit RPA49
Kmarxianus_FIM1_726	25.493	21.259	28.2	30.811	34.358	29.882	0.342723	up	0.0179589	0.0218356	protein MPA43
Kmarxianus_FIM1_727	8.981	7.631	10.1	12.05	13.677	12.979	0.535019	up	0.00532397	0.00671534	DNA repair protein RAD50
Kmarxianus_FIM1_728	48.394	53.871	54.194	57.672	62.4	66.328	0.252613	up	3.27719e-14	6.30239e-14	protein NRD1
Kmarxianus_FIM1_729	56.127	48.156	63.514	73.241	77.807	83.138	0.480931	up	0.136607	0.15336	54S ribosomal protein L17
Kmarxianus_FIM1_730	10.745	8.016	11.909	16.318	17.666	15.074	0.677607	up	2.932e-05	4.17363e-05	protein TEX1
Kmarxianus_FIM1_731	16.821	15.189	19.546	23.259	27.206	23.316	0.517084	up	0.0868958	0.0997156	hypothetical protein KLMA_10128
Kmarxianus_FIM1_732	990.473	807.397	918.639	1026.36	1040.37	1170.65	0.253071	up	3.37869e-60	1.31598e-59	zinc finger protein GIS2
Kmarxianus_FIM1_733	30.914	29.053	30.668	28.164	30.901	28.339	-0.0523672	down	4.09375e-65	1.66522e-64	folic acid synthesis protein FOL1
Kmarxianus_FIM1_734	28.029	24.283	28.417	37.974	46.883	49.114	0.730741	up	5.3172e-18	1.1135e-17	ubiquinone biosynthesis monooxygenase COQ6
Kmarxianus_FIM1_735	31.026	32.6	35.271	53.009	52.188	58.33	0.725513	up	2.91722e-17	6.01512e-17	lipase 2
Kmarxianus_FIM1_736	63.292	59.291	72.483	79.77	88.201	83.031	0.363732	up	8.36382e-06	1.21573e-05	protein SIP3
Kmarxianus_FIM1_737	34.131	31.596	39.151	41.339	47.338	47.132	0.372858	up	0.036559	0.0433615	protein transport protein DSL1
Kmarxianus_FIM1_738	1638.31	1296.59	1332.14	2131.31	2455.7	2477.18	0.72729	up	1.32523e-125	8.04525e-125	metal homeostasis factor ATX1
Kmarxianus_FIM1_739	49.961	42.328	45.492	40.838	47.119	36.906	-0.142028	down	3.98531e-29	1.0287e-28	uncharacterized ORAOV1 family protein YNL260C
Kmarxianus_FIM1_740	26.162	22.235	29.165	37.622	41.331	36.499	0.573853	up	0.00139934	0.00183179	GYF super family
Kmarxianus_FIM1_741	19.74	16.059	21.608	22.146	26.983	22.487	0.31904	up	0.0136243	0.016713	origin recognition complex subunit 5
Kmarxianus_FIM1_742	3.685	3.715	3.271	4.995	6.688	6.58	0.77506	up	1.04342e-14	2.03507e-14	DNA polymerase epsilon catalytic subunit A
Kmarxianus_FIM1_743	16.897	14.913	21.69	20.914	28.469	28.879	0.548747	up	0.022965	0.0276841	protein transport protein YIF1
Kmarxianus_FIM1_744	14.663	12.062	15.298	16.329	21.142	21.544	0.489873	up	0.36344	0.389443	pre-mRNA-splicing factor CWC23
Kmarxianus_FIM1_745	26.881	25.156	32.282	39.026	47.508	43.422	0.624076	up	1.62818e-06	2.43923e-06	phosphatidylinositol transfer protein PDR17
Kmarxianus_FIM1_746	22.529	23.16	26.78	32.725	40.082	36.094	0.587561	up	1.7514e-11	3.11804e-11	uncharacterized membrane protein YGL140C
Kmarxianus_FIM1_747	43.214	39.561	44.777	51.767	74.497	73.88	0.649941	up	9.14022e-12	1.64348e-11	ubiquitin fusion degradation protein 1
Kmarxianus_FIM1_748	9.93	9.323	11.109	13.334	16.287	14.931	0.553178	up	0.00182907	0.00237293	transcription factor tau 131 kDa subunit
Kmarxianus_FIM1_749	36.736	30.902	48.513	40.332	54.139	58.713	0.399255	up	0.613857	0.636002	vacuolar protein sorting-associated protein IST1
Kmarxianus_FIM1_750	78.302	67.623	77.252	96.802	111.717	104.118	0.486295	up	0.0269054	0.0322039	mitochondrial import protein MMP37
Kmarxianus_FIM1_751	21.846	20.717	22.686	27.933	33.271	31.6	0.508212	up	0.00696489	0.00869696	phosphatidylinositol 4-kinase PIK1
Kmarxianus_FIM1_752	192.794	173.69	162.113	179.973	133.638	125.809	-0.266566	down	0	0	lysine-specific permease
Kmarxianus_FIM1_753	55.78	53.598	60.373	55.524	51.04	55.107	-0.0703579	down	3.53417e-94	1.79351e-93	arginine permease
Kmarxianus_FIM1_754	23.916	25.035	24.466	35.547	40.607	41.213	0.676819	up	4.183e-39	1.26604e-38	FH2 super family
Kmarxianus_FIM1_755	20.848	19.923	22.239	29.202	29.324	28.52	0.466178	up	0.371449	0.397454	rab guanine nucleotide exchange factor SEC2
Kmarxianus_FIM1_756	16.38	12.614	18.52	20.28	27.399	22.635	0.56543	up	0.00274094	0.00352098	vacuolar amino acid transporter 2
Kmarxianus_FIM1_757	13.104	12.288	13.48	14.403	16.069	14.527	0.211146	up	1.81391e-10	3.13639e-10	topoisomerase 1-associated factor 1
Kmarxianus_FIM1_758	8.248	8.485	7.027	12.795	16.945	16.38	0.956769	up	5.26623e-19	1.12907e-18	G1/S-specific cyclin CLN1
Kmarxianus_FIM1_759	34.239	33.85	36.313	39.52	43.448	39.414	0.229236	up	1.54424e-11	2.75299e-11	sad1 UNC super family
Kmarxianus_FIM1_760	10.819	11.748	11.918	16.027	17.252	16.509	0.529791	up	0.00301335	0.00385576	transcription initiation factor TFIID subunit 2
Kmarxianus_FIM1_761	83.69	88.426	94.494	113.637	116.403	143.836	0.487824	up	0.018394	0.0223438	putative 2-hydroxyacid dehydrogenase YNL274C
Kmarxianus_FIM1_762	40.95	30.519	32.973	36.242	57.233	64.836	0.600045	up	0.00471608	0.00597165	uncharacterized protein YCR043C
Kmarxianus_FIM1_763	29.415	24.863	27.045	29.836	28.262	29.854	0.113049	up	1.68818e-20	3.72326e-20	boron transporter 1
Kmarxianus_FIM1_764	27.551	33.782	35.517	39.92	40.961	49.675	0.430833	up	1	1	protein PER1
Kmarxianus_FIM1_765	12.017	12.808	10.968	16.396	15.476	14.278	0.366626	up	0.357461	0.383822	putative kinetochore protein SPC25
Kmarxianus_FIM1_766	94.323	99.049	84.63	97.305	98.675	101.551	0.0979437	up	3.41588e-60	1.32947e-59	inositol phosphosphingolipids phospholipase C
Kmarxianus_FIM1_767	52.761	62.358	56.842	61.992	72.151	72.796	0.26712	up	1.0614e-25	2.57206e-25	sterol 3-beta-glucosyltransferase
Kmarxianus_FIM1_768	27.966	28.283	30.135	30.685	38.799	34.687	0.270109	up	6.43061e-06	9.40218e-06	homoserine O-acetyltransferase
Kmarxianus_FIM1_769	30.541	29.872	35.15	42.48	50.461	47.683	0.557304	up	2.75445e-06	4.08208e-06	ATP-dependent permease MDL1
Kmarxianus_FIM1_770	22.234	28.312	22.549	29.684	30.951	30.898	0.324507	up	6.35716e-06	9.2974e-06	protein SKG3
Kmarxianus_FIM1_771	2.228	2.8	2.785	2.213	2.202	3.851	0.0812824	up	0.127413	0.143439	hypothetical protein FIM1_771
Kmarxianus_FIM1_772	2.371	2.201	2.481	1.964	2.301	1.855	-0.204612	down	6.44578e-08	1.02345e-07	plasma membrane fusion protein PRM1
Kmarxianus_FIM1_773	70.677	67.54	57.747	73.389	65.492	61.801	0.0343221	up	2.07538e-33	5.76716e-33	hypothetical protein KLMA_10085
Kmarxianus_FIM1_774	29.29	26.279	30.317	41.918	43.351	40.471	0.549933	up	8.67357e-05	0.000120834	protein LCD1
Kmarxianus_FIM1_775	3734.98	3150.01	3282.99	3768.66	3733.64	3681.88	0.137427	up	6.89616828465212e-320	7.66943042695825e-319	ribosomal_L37e super family
Kmarxianus_FIM1_776	14.475	15.961	16.195	22.703	33.315	30.399	0.889983	up	2.21289e-28	5.63135e-28	protein PLM2
Kmarxianus_FIM1_777	8.882	7.369	9.356	10.725	14.025	14.794	0.626861	up	4.16072e-05	5.88581e-05	regulatory protein SWI6
Kmarxianus_FIM1_778	11.979	12.251	15.496	17.154	26.697	25.254	0.79866	up	1.11594e-11	1.99829e-11	vacuolar protein sorting-associated protein VTA1
Kmarxianus_FIM1_779	157.927	179.45	106.959	158.213	137.023	145.428	-0.0119719	down	7.61261e-139	4.99888e-138	S-adenosylmethionine synthetase 2
Kmarxianus_FIM1_780	17.292	19.866	16.52	27.148	25.419	28.936	0.602495	up	0.00486504	0.00615281	lipid phosphate phosphatase 1
Kmarxianus_FIM1_781	99.766	93.795	115.815	116.22	127.141	129.226	0.268214	up	3.52507e-08	5.6468e-08	carboxypeptidase Y inhibitor
Kmarxianus_FIM1_782	57.766	64.285	62.644	68.591	70.792	59.149	0.104225	up	3.03065e-67	1.27034e-66	protein PSP1
Kmarxianus_FIM1_783	39.557	52.646	45.637	60.939	57.12	64.382	0.404428	up	0.167011	0.18554	putative multicopper oxidase YDR506C
Kmarxianus_FIM1_784	54.504	58.891	66.846	59.849	64.342	69.359	0.102777	up	3.43033e-32	9.37778e-32	putative NADPH dehydrogenase C23G7.10c
Kmarxianus_FIM1_785	13.515	12.811	12.479	19.485	25.307	24.413	0.834585	up	4.89092e-36	1.42027e-35	serine/threonine-protein kinase GIN4
Kmarxianus_FIM1_786	336.62	291.143	340.035	510.867	603.724	699.914	0.906796	up	1.34141e-105	7.33427e-105	ubiquitin-like protein SMT3
Kmarxianus_FIM1_787	202.468	184.358	184.439	250.217	230.637	209.735	0.273666	up	2.53361e-42	8.02131e-42	high-affinity glutamine permease
Kmarxianus_FIM1_788	32.312	29.422	33.639	50.855	52.197	53.543	0.715368	up	1.79941e-08	2.91374e-08	nitroreductase-like family 4
Kmarxianus_FIM1_789	35.798	32.891	37.707	61.534	66.421	76.935	0.945386	up	7.32155e-30	1.92021e-29	putative nitroreductase HBN1
Kmarxianus_FIM1_790	8.436	9.616	8.673	13.777	14.592	13.014	0.630791	up	0.0009744	0.00128779	SH3 super family
Kmarxianus_FIM1_791	17.291	18.884	19.94	20.57	24.304	24.028	0.296145	up	0.00680109	0.00849649	SCP super family
Kmarxianus_FIM1_792	12.532	10.111	12.299	17.957	25.967	25.599	0.992467	up	1.26909e-25	3.06823e-25	CAP GLY super family
Kmarxianus_FIM1_793	98.184	95.537	95.693	120.645	131.24	130.86	0.403245	up	0.0268935	0.032197	histidine biosynthesis trifunctional protein
Kmarxianus_FIM1_794	313.471	258.141	297.238	471.667	485.068	473.467	0.719038	up	6.80739e-44	2.19915e-43	acetate non-utilizing protein 9
Kmarxianus_FIM1_795	84.585	70.698	75.072	93.73	96.047	94.29	0.302369	up	3.11679e-07	4.82281e-07	ribosomal RNA-processing protein 7
Kmarxianus_FIM1_796	54.938	47.572	58.563	65.008	72.207	72.362	0.379759	up	0.11559	0.130664	protein STE50
Kmarxianus_FIM1_797	29.752	27.026	21.611	39.536	36.69	47.456	0.657892	up	0.0113271	0.0139639	hypothetical protein FIM1_797
Kmarxianus_FIM1_798	40.903	33.985	37.886	64.47	103.22	99.886	1.24649	up	1.55896e-64	6.31679e-64	selR super family
Kmarxianus_FIM1_799	91.294	74.877	105.89	122.447	146.713	157.499	0.649148	up	2.13004e-22	4.85978e-22	LAS seventeen-binding protein 5
Kmarxianus_FIM1_800	1264.87	1094.36	1294.56	1319.71	1308.81	1467.22	0.164728	up	1.09642e-114	6.28396e-114	glutaredoxin-1
Kmarxianus_FIM1_801	8.063	8.938	8.076	11.961	13.238	12.038	0.570316	up	0.0548945	0.064191	hypothetical protein KLMA_10057
Kmarxianus_FIM1_802	8.759	8.575	9.667	7.984	12.966	10.613	0.225198	up	0.0062753	0.0078603	dnaQ_like_exo super family
Kmarxianus_FIM1_803	22.837	22.28	25.033	43.819	49.003	51.139	1.03713	up	6.54503e-51	2.29295e-50	ribonuclease H-like domain
Kmarxianus_FIM1_804	46.222	47.902	34.962	44.02	47.072	46.504	0.0921039	up	1.51244e-31	4.08132e-31	RNA-binding protein SRO9
Kmarxianus_FIM1_805	30.398	26.13	31.071	34.47	46.576	42.447	0.495429	up	0.0498771	0.0585466	autophagy-related protein 22
Kmarxianus_FIM1_806	39.932	36.072	48.448	47.507	63.313	57.768	0.437903	up	0.57134	0.595492	glucose-induced degradation protein 7
Kmarxianus_FIM1_807	2724.17	2266.62	2403.48	2170.1	1331.63	1264.4	-0.63359	down	0	0	glucokinase-1
Kmarxianus_FIM1_808	29.317	33.144	31.69	46.035	37.142	36.923	0.351178	up	0.0165346	0.0201553	GRASP65 -like protein 1
Kmarxianus_FIM1_809	159.642	145.254	149.796	158.32	205.083	180.78	0.259201	up	9.20011e-31	2.45227e-30	protein disulfide-isomerase
Kmarxianus_FIM1_810	163.117	143.553	186.45	150.492	166.978	159.749	-0.047287	down	2.01623e-161	1.4678e-160	mitochondrial inner membrane i-AAA protease complex subunit MGR1
Kmarxianus_FIM1_811	28.134	26.961	34.243	28.068	36.77	31.033	0.101817	up	1.07043e-27	2.68996e-27	DUF1620 super family
Kmarxianus_FIM1_812	78.863	72.519	75.636	140.447	166.592	195.333	1.14594	up	1.56094e-91	7.78534e-91	FK506-binding protein 2
Kmarxianus_FIM1_813	36.578	30.045	35.634	33.55	31.183	26.513	-0.164361	down	3.36441e-87	1.63134e-86	uracil catabolism protein 2
Kmarxianus_FIM1_814	108.224	100.162	115.711	94.683	107.587	105.001	-0.0769133	down	7.70814e-134	4.91347e-133	cell wall mannoprotein PST1
Kmarxianus_FIM1_815	123.932	121.848	157.463	127.8	148.456	130.127	0.0111905	up	2.73383e-131	1.7279e-130	sporulation-specific protein 1
Kmarxianus_FIM1_816	1207.33	1125.98	1440.16	881.883	1010.58	1199.69	-0.287282	down	0	0	protein SNA2
Kmarxianus_FIM1_817	82.381	70.319	67.244	82.127	69.59	65.173	-0.0201724	down	1.15918e-86	5.61023e-86	RNA polymerase II-associated protein RBA50
Kmarxianus_FIM1_818	17.934	13.981	16.812	12.997	13.429	9.837	-0.426193	down	8.32187e-43	2.6572e-42	spindle pole body component YDR532C
Kmarxianus_FIM1_819	27.209	23.82	29.556	23.971	35.315	29.774	0.144261	up	1.17423e-10	2.04658e-10	pantothenate kinase
Kmarxianus_FIM1_820	93.813	82.604	92.938	128.997	138.029	145.038	0.613354	up	1.91862e-14	3.71569e-14	5',5'''-P-1,P-4-tetraphosphate phosphorylase 2
Kmarxianus_FIM1_821	1144.41	980.825	1192.22	1838.79	2125.61	1798.16	0.796637	up	4.18947e-275	4.22748e-274	cytochrome b-c1 complex subunit 7
Kmarxianus_FIM1_822	472.161	483.669	535.621	526.198	616.078	557.887	0.188956	up	1.17223e-163	8.59361e-163	protein LRE1
Kmarxianus_FIM1_823	18.271	18.27	24.731	16.972	18.576	17.987	-0.194735	down	4.76535e-37	1.4025e-36	protein PBN1
Kmarxianus_FIM1_824	43.884	42.94	39.782	40.385	33.752	35.303	-0.2102	down	9.23037e-161	6.6917e-160	adoMet-dependent rRNA methyltransferase SPB1
Kmarxianus_FIM1_825	16.443	13.994	16.995	22.307	26.919	27.952	0.702294	up	7.07206e-10	1.20213e-09	CMAS
Kmarxianus_FIM1_826	15.489	15.02	20.263	14.945	19.253	14.716	-0.0537824	down	2.2577e-15	4.45657e-15	karyogamy protein KAR4
Kmarxianus_FIM1_827	9.284	9.163	15.705	4.823	5.975	5.734	-1.04657	down	8.45523e-72	3.67683e-71	hypothetical protein FIM1_827
Kmarxianus_FIM1_828	238.419	219.856	309.052	167.667	172.736	183.53	-0.550457	down	0	0	hypothetical protein KLMA_10027
Kmarxianus_FIM1_829	52.692	43.219	58.065	61.392	85.407	80.313	0.560689	up	0.000732087	0.000973446	hypothetical protein KLMA_10026
Kmarxianus_FIM1_830	44.046	37.08	44.7	48.945	59.328	64.219	0.45509	up	0.305328	0.330561	saccharolysin
Kmarxianus_FIM1_831	577.259	558.001	632.797	1186.52	1180.17	1075.4	0.96112	up	1.33649e-209	1.13591e-208	UPF0327 protein AFR743W
Kmarxianus_FIM1_832	175.701	178.78	143.661	122.834	112.299	112.568	-0.518706	down	2.28791e-174	1.75094e-173	hypothetical protein KLMA_10023
Kmarxianus_FIM1_833	130.742	115.341	105.568	123.56	110.031	102.883	-0.0636487	down	1.27218e-108	7.08166e-108	ribosomal RNA assembly protein KRR1
Kmarxianus_FIM1_834	13.22	13.887	14.321	11.038	13.56	11.617	-0.194004	down	4.25741e-56	1.56494e-55	mediator of replication checkpoint protein 1
Kmarxianus_FIM1_835	12.273	11.212	12.827	9.782	13.242	9.955	-0.138887	down	1.67746e-22	3.83722e-22	hypothetical protein KLMA_10020
Kmarxianus_FIM1_836	207.254	189.477	277.921	107.626	125.702	119.233	-0.936265	down	0	0	catabolic L-serine/threonine dehydratase
Kmarxianus_FIM1_837	9.671	9.859	13.059	4.285	4.879	4.597	-1.24362	down	3.5454e-203	2.96035e-202	mating-type protein ALPHA3
Kmarxianus_FIM1_838	37.282	40.042	53.872	12.855	15.741	15.204	-1.58266	down	1.08503e-263	1.06207e-262	mating-type protein ALPHA2
Kmarxianus_FIM1_839	34.133	31.441	49.198	13.101	16.401	14.24	-1.39162	down	1.06351e-230	9.58438e-230	mating-type protein ALPHA1
Kmarxianus_FIM1_840	15.052	12.053	15.411	27.829	34.978	30.36	1.13176	up	1.01482e-22	2.33062e-22	hypothetical protein KLMA_10013
Kmarxianus_FIM1_841	13.248	13.713	13.962	27.558	26.315	24.779	0.942521	up	1.9643e-69	8.36106e-69	C11D3.14c
Kmarxianus_FIM1_842	15.313	13.298	16.491	23.649	29.107	24.304	0.772751	up	9.39934e-15	1.83459e-14	putative transporter SEO1
Kmarxianus_FIM1_843	24.964	23.68	20.532	39.266	41.738	39.611	0.802039	up	7.15173e-29	1.83515e-28	siderophore iron transporter ARN2
Kmarxianus_FIM1_844	19.9	20.545	18.458	17.906	23.079	20.173	0.0541974	up	2.83663e-18	5.96422e-18	drug resistance protein YOR378W
Kmarxianus_FIM1_845	3.014	3.25	3.322	5.451	5.908	6.67	0.911107	up	2.09802e-08	3.38991e-08	siderophore iron transporter ARN2
Kmarxianus_FIM1_846	22.1	21.928	19.5	34.213	38.838	33.812	0.75027	up	4.39082e-16	8.82724e-16	adenosylmethionine-8-amino-7-oxononanoate aminotransferase
Kmarxianus_FIM1_847	4.59	4.471	3.938	5.632	6.476	4.084	0.316815	up	0.426622	0.452782	dethiobiotin synthetase
Kmarxianus_FIM1_848	0	0.118	0	0	0	0	-5.3339	down	0.5	0.525749	7-keto 8-aminopelargonic acid transporter
Kmarxianus_FIM1_849	3.364	7.121	4.336	4.381	6.624	4.861	0.0982764	up	9.9674e-05	0.000138195	transposon Ty2-F/Ty2-GR2 Gag-Pol polyprotein
Kmarxianus_FIM1_850	26.089	29.821	23.415	29.484	34.287	35.374	0.321753	up	0.000870307	0.00115401	purine-cytosine permease FCY2
Kmarxianus_FIM1_851	83.967	88.587	72.414	101.642	109.171	107.476	0.37774	up	0.0391072	0.0462264	flocculation protein FLO5
Kmarxianus_FIM1_852	45.64	52.48	43.813	53.867	67.779	56.232	0.325672	up	0.00369261	0.00470533	flocculation protein FLO5
Kmarxianus_FIM1_853	81.059	85.791	83.611	105.174	113.711	112.669	0.404654	up	0.532226	0.557504	conserved hypothetical membrane protein
Kmarxianus_FIM1_854	37.856	35.948	36.335	30.997	34.709	31.568	-0.179194	down	2.54084e-119	1.49057e-118	oligopeptide transporter 1
Kmarxianus_FIM1_855	22.567	18.662	23.246	30.286	31.985	36.363	0.613322	up	1.95366e-05	2.79928e-05	alcohol dehydrogenase 4
Kmarxianus_FIM1_856	18.416	18.545	18.844	28.437	34.191	33.421	0.783344	up	1.96086e-24	4.64195e-24	putative urea active transporter 1
Kmarxianus_FIM1_857	16.632	14.401	19.409	16.334	19.879	21.309	0.189478	up	3.78311e-07	5.84002e-07	putative monooxygenase yxeK
Kmarxianus_FIM1_858	17.882	16.367	21.035	27.934	30.919	31.172	0.703433	up	4.95603e-16	9.95587e-16	ferric reductase transmembrane component 4
Kmarxianus_FIM1_859	182.409	184.373	221.101	225.203	305.244	323.675	0.538911	up	5.7189e-11	1.00244e-10	Transporter protein ADY2
Kmarxianus_FIM1_860	119.431	102.738	122.909	131.297	191.15	195.885	0.58695	up	5.66226e-08	9.00963e-08	protein crtK
Kmarxianus_FIM1_861	96.966	86.144	100.984	137.428	149.422	138.87	0.583531	up	1.20159e-18	2.5521e-18	protein MNT4
Kmarxianus_FIM1_862	19.527	19.958	20.549	29.042	27.679	23.015	0.409434	up	0.476562	0.502621	ras like GTPase super family
Kmarxianus_FIM1_863	3.196	5.224	4.908	3.616	3.259	2.884	-0.449536	down	1.51069e-06	2.26582e-06	hypothetical protein FIM1_863
Kmarxianus_FIM1_864	13.513	16.433	15.108	21.267	24.672	24.111	0.636696	up	3.14855e-06	4.65426e-06	PX_Bem1p
Kmarxianus_FIM1_865	308.842	271.722	333.914	359.432	492.037	541.373	0.60701	up	4.1247e-17	8.45813e-17	hypothetical protein KLMA_20014
Kmarxianus_FIM1_866	53.873	53.704	55.163	82.559	108.683	101.366	0.846389	up	9.34499e-37	2.74263e-36	ubiquitin carboxyl-terminal hydrolase YUH1
Kmarxianus_FIM1_867	53.739	57.001	58.011	83.802	101.72	92.055	0.717982	up	3.61317e-43	1.15865e-42	PCI super family
Kmarxianus_FIM1_868	21.94	21.4	24.323	37.022	55.818	46.635	1.04353	up	8.30908e-45	2.71617e-44	ubiquitin carboxyl-terminal hydrolase isozyme L5
Kmarxianus_FIM1_869	10.565	10.309	13.138	14.891	26.284	21.833	0.889433	up	4.51257e-13	8.46027e-13	altered inheritance rate of mitochondria protein 25
Kmarxianus_FIM1_870	35.217	38.4	37.007	45.391	41.794	36.377	0.159567	up	4.25954e-12	7.75771e-12	serine/threonine-protein phosphatase 4 catalytic subunit
Kmarxianus_FIM1_871	26.047	26.28	29.115	31.73	32.669	31.801	0.240256	up	7.02071e-06	1.02363e-05	protein PEA2
Kmarxianus_FIM1_872	235.795	199.676	225.903	223.202	223.986	199.431	-0.0325503	down	4.48876e-128	2.78655e-127	TATA-box-binding protein
Kmarxianus_FIM1_873	48.221	44.271	51.748	56.934	58.271	50.422	0.199463	up	2.30141e-22	5.24618e-22	sister chromatid cohesion protein 4
Kmarxianus_FIM1_874	256.935	253.387	235.384	183.08	189.737	176.948	-0.43979	down	0	0	trehalose-phosphatase
Kmarxianus_FIM1_875	240.259	268.624	229.686	323.285	375.335	390.881	0.560861	up	4.7409e-10	8.08505e-10	protein SNF11
Kmarxianus_FIM1_876	67.773	98.795	74.912	115.108	110.944	112.888	0.489121	up	0.0120572	0.0148394	inositolphosphotransferase 1
Kmarxianus_FIM1_877	58.108	60.452	77.4	94.247	93.676	114.832	0.627584	up	0.000142397	0.000195974	U6 snRNA-associated Sm-like protein LSm5
Kmarxianus_FIM1_878	168.905	137.542	166.444	251.573	253.289	242.869	0.661008	up	2.89618e-23	6.72216e-23	polyamine N-acetyltransferase 1
Kmarxianus_FIM1_879	863.692	683.198	690.09	797.762	961.132	1045.63	0.326201	up	7.49483e-12	1.35228e-11	protein FMP16
Kmarxianus_FIM1_880	36.912	35.679	46.928	48.714	50.774	47.945	0.302813	up	9.36925e-08	1.48134e-07	ubiquitin carboxyl-terminal hydrolase 4
Kmarxianus_FIM1_881	53.623	49.726	54.612	74.41	94.033	89.563	0.707826	up	1.2548e-18	2.66295e-18	protein DOS2
Kmarxianus_FIM1_882	16.579	14.439	20.415	34.84	39.873	37.937	1.13104	up	6.33557e-34	1.78235e-33	putative tyrosine-protein phosphatase OCA6
Kmarxianus_FIM1_883	25.344	22.393	29.062	29.658	38.233	35.832	0.433562	up	0.868532	0.880492	DNA damage-inducible protein 1
Kmarxianus_FIM1_884	21.13	18.65	26.089	35.064	40.466	33.01	0.720529	up	5.14934e-09	8.49877e-09	DNA-3-methyladenine glycosylase
Kmarxianus_FIM1_885	54.486	50.965	58.832	87.856	81.404	94.929	0.685377	up	3.45314e-25	8.26067e-25	cytochrome c oxidase assembly protein COX15
Kmarxianus_FIM1_886	52.52	54.51	54.385	80.919	79.663	87.296	0.618846	up	5.0219e-29	1.29435e-28	lon protease homolog
Kmarxianus_FIM1_887	27.619	35.33	23.926	35.529	28.15	32.11	0.140914	up	1.54927e-08	2.51335e-08	transcriptional activator HAP3
Kmarxianus_FIM1_888	9.881	8.532	8.853	15.276	19.83	17.852	0.957669	up	1.86128e-23	4.33358e-23	oligosaccharide translocation protein RFT1
Kmarxianus_FIM1_889	11.32	10.452	11.349	19.486	25.347	23.367	1.04196	up	2.28985e-34	6.49081e-34	DNA-(apurinic or apyrimidinic site) lyase 2
Kmarxianus_FIM1_890	14.871	14.244	15.023	29.747	33.786	36.261	1.17688	up	1.72256e-17	3.57294e-17	ribonucleases P/MRP protein subunit POP8
Kmarxianus_FIM1_891	45.784	41.847	52.623	66.704	68.625	71.161	0.55802	up	2.61854e-17	5.40566e-17	vacuolar protein sorting/targeting protein PEP1
Kmarxianus_FIM1_892	12.882	14.601	17.133	40.674	45.945	50.007	1.61453	up	1.71195e-154	1.21416e-153	mitogen-activated protein kinase FUS3
Kmarxianus_FIM1_893	13.922	16.296	19.587	22.373	22.446	22.438	0.433371	up	0.98049	0.983689	hypothetical protein FIM1_893
Kmarxianus_FIM1_894	516.86	663.101	636.81	622.454	670.457	632.614	0.0838751	up	0	0	acetyl-CoA hydrolase
Kmarxianus_FIM1_895	8.707	8.412	8.298	23.945	30.86	30.515	1.74697	up	2.5435e-107	1.40094e-106	methionyl-tRNA formyltransferase
Kmarxianus_FIM1_896	5.208	4.14	3.799	5.527	7.207	8.347	0.681086	up	0.0323077	0.038485	hypothetical protein FIM1_896
Kmarxianus_FIM1_897	11.962	15.54	12.741	17.053	21.182	21.536	0.570673	up	0.0253057	0.0303518	mediator of RNA polymerase II transcription subunit 3
Kmarxianus_FIM1_898	127.19	143.555	129.456	192.89	191.365	211.365	0.573664	up	4.5799e-25	1.09112e-24	tryptophan synthase
Kmarxianus_FIM1_899	39.649	36.567	38.669	56.164	57.206	53.091	0.534982	up	1.04325e-05	1.51054e-05	RNA polymerase I-specific transcription initiation factor RRN6
Kmarxianus_FIM1_900	12.884	12.07	13.532	17.756	20.355	20.562	0.608324	up	6.86446e-06	1.00169e-05	mannosyl-oligosaccharide glucosidase
Kmarxianus_FIM1_901	28.926	29.145	31.661	45.131	55.31	53.324	0.777013	up	1.97742e-28	5.04685e-28	probable family 17 glucosidase SCW11
Kmarxianus_FIM1_902	5.589	6.102	6.701	8.131	8.405	10.732	0.568054	up	0.125448	0.14141	inositol oxygenase 1
Kmarxianus_FIM1_903	185.318	164.707	151.859	206.884	181.463	200.964	0.231674	up	8.01898e-13	1.49005e-12	rRNA-processing protein CGR1
Kmarxianus_FIM1_904	28.304	26.425	22.957	22.983	21.553	17.747	-0.318802	down	9.87277e-136	6.35529e-135	protein CCM1
Kmarxianus_FIM1_905	65.645	57.481	51.647	57.585	50.695	47.556	-0.165451	down	3.15064e-97	1.63702e-96	putative membrane protein YGR149W
Kmarxianus_FIM1_906	1927.87	1762.78	1763.07	1631.57	1497.05	1648.16	-0.191205	down	0	0	60S ribosomal protein L30
Kmarxianus_FIM1_907	1880.2	1887.34	1478.31	1763.28	1663.65	1850.03	0.00853047	up	0	0	60S ribosomal protein L24
Kmarxianus_FIM1_908	2.612	5.408	3.387	7.339	14.192	7.61	1.3529	up	1.37225e-06	2.06055e-06	protein AGA2
Kmarxianus_FIM1_909	23.747	22.198	20.784	37.071	50.41	48.874	1.03095	up	3.30046e-29	8.54458e-29	DUF1279 super family
Kmarxianus_FIM1_910	26.241	26.896	27.32	53.453	63.765	58.462	1.12663	up	4.96713e-67	2.07374e-66	uricase
Kmarxianus_FIM1_911	6.117	5.756	4.38	5.273	6.925	4.626	0.0498057	up	0.00535646	0.00675469	hypothetical protein KLMA_20058
Kmarxianus_FIM1_912	4.741	5.799	4.886	5.994	7.1	6.271	0.32803	up	0.242464	0.265527	hypothetical protein FIM1_912
Kmarxianus_FIM1_913	67.088	87.439	71.173	100.67	92.859	92.404	0.341267	up	1.28375e-06	1.92987e-06	regulatory protein MIG1
Kmarxianus_FIM1_914	40.547	38.065	41.936	51.039	45.308	44.454	0.224045	up	2.20568e-11	3.91347e-11	U4/U6 snRNA-associated-splicing factor PRP24
Kmarxianus_FIM1_915	16.815	16.421	16.981	26.197	29.74	26.934	0.722658	up	1.96107e-33	5.45531e-33	nucleoporin NUP188
Kmarxianus_FIM1_916	25.872	25.754	29.14	53.112	67.445	65.818	1.20636	up	1.53252e-82	7.19076e-82	inorganic pyrophosphatase
Kmarxianus_FIM1_917	343.742	424.524	309.926	428.246	332.064	318.727	0.00113022	up	0	0	uncharacterized protein RSN1
Kmarxianus_FIM1_918	4.64	5.234	4.512	6.844	8.177	7.139	0.623187	up	0.0330008	0.0392749	protein YMR265C
Kmarxianus_FIM1_919	6.538	8.067	7.019	8.729	7.72	6.54	0.0882984	up	1.20876e-06	1.81819e-06	protein YMR265C
Kmarxianus_FIM1_920	18.341	23.744	21.403	29.648	33.369	36.168	0.643613	up	3.41704e-08	5.4788e-08	chromatin assembly factor 1 subunit p60
Kmarxianus_FIM1_921	97.021	93.254	96.283	230.787	248.613	248.299	1.34451	up	6.91342e-286	7.11348e-285	coupling of ubiquitin conjugation to ER degradation protein 1
Kmarxianus_FIM1_922	17.299	25.421	22.712	37.691	56.286	51.715	1.15482	up	1.07274e-34	3.04739e-34	transcriptional regulatory protein SAP30
Kmarxianus_FIM1_923	25.13	31.454	23.641	22.695	22.77	22.757	-0.233805	down	1.56894e-54	5.69502e-54	metallo-dependent hydrolases
Kmarxianus_FIM1_924	95.94	95.422	106.369	156.988	191.828	194.419	0.86756	up	1.29406e-59	4.99192e-59	protein PRM8
Kmarxianus_FIM1_925	33.713	36.82	40.736	54.707	57.55	65.989	0.679803	up	7.47184e-08	1.18385e-07	protein YAR028W
Kmarxianus_FIM1_926	137.638	171.83	141.993	143.04	142.641	158.835	-0.0223659	down	0	0	trehalose synthase complex regulatory subunit TPS3
Kmarxianus_FIM1_927	441.949	431.869	397.752	608.549	610.565	612.976	0.526878	up	3.90636e-08	6.24802e-08	eukaryotic translation initiation factor 1A
Kmarxianus_FIM1_928	15.401	17.79	16.67	21.166	19.974	22.885	0.360704	up	0.161314	0.179593	magnesium transporter NIPA2
Kmarxianus_FIM1_929	12.121	16.676	14.734	19.858	19.475	21.543	0.483802	up	0.315296	0.340858	SIR4-interacting protein SIF2
Kmarxianus_FIM1_930	37.256	41.257	43.99	38.536	39.068	45.256	0.00419811	up	2.22025e-62	8.85897e-62	exocyst complex component EXO84
Kmarxianus_FIM1_931	435.4	377.688	535.534	293.667	357.965	363.207	-0.410234	down	0	0	hsp70 nucleotide exchange factor FES1
Kmarxianus_FIM1_932	25.817	23.412	29.651	19.849	22.067	21.497	-0.314868	down	9.40915e-108	5.18794e-107	crossover junction endonuclease EME1
Kmarxianus_FIM1_933	14.018	14.43	13.893	21.894	23.249	23.934	0.706111	up	2.00271e-16	4.05115e-16	exocyst complex component SEC8
Kmarxianus_FIM1_934	27.779	26.397	29.973	45.946	48.313	46.2	0.73911	up	2.3064e-12	4.23894e-12	hypothetical protein KLMA_20082
Kmarxianus_FIM1_935	11.985	13.67	12.974	26.326	29.702	29.391	1.14481	up	4.36245e-90	2.14309e-89	dipeptidyl aminopeptidase B
Kmarxianus_FIM1_936	120.878	137.026	130.798	185.032	190.114	192.518	0.546369	up	9.43096e-23	2.16684e-22	26S proteasome regulatory subunit RPN1
Kmarxianus_FIM1_937	40.242	36.883	48.27	60.331	69.997	87.699	0.798012	up	1.94287e-19	4.20686e-19	v-type proton ATPase subunit c''
Kmarxianus_FIM1_938	30.175	30.318	30.823	54.849	59.147	59.746	0.927984	up	4.93958e-42	1.55819e-41	homoserine kinase
Kmarxianus_FIM1_939	29.815	28.123	31.201	40.429	43.451	49.242	0.578604	up	1.43634e-05	2.06882e-05	protein MAS2
Kmarxianus_FIM1_940	15.518	13.582	15.627	26.257	31.106	30.513	0.974276	up	2.51835e-128	1.56707e-127	myosin-1
Kmarxianus_FIM1_941	4.869	4.83	4.024	5.899	6.662	7.856	0.573072	up	0.0729358	0.0844376	hypothetical protein FIM1_941
Kmarxianus_FIM1_942	858.075	715.214	676.382	758.924	487.52	464.717	-0.394738	down	0	0	ras-related protein rapC
Kmarxianus_FIM1_943	5050.22	3999.89	4077.53	5173.76	4834.89	4819.9	0.17577	up	1.40314e-307	1.51847e-306	ribosomal protein S27
Kmarxianus_FIM1_944	12.251	11.861	11.438	15.49	15.69	14.826	0.371945	up	0.13551	0.152325	37S ribosomal protein S22
Kmarxianus_FIM1_945	26.303	24.948	26.585	52.04	66.907	67.368	1.2592	up	1.09833e-75	4.91942e-75	signal recognition particle receptor subunit beta
Kmarxianus_FIM1_946	6.97	6.076	5.137	7.421	15.568	10.729	0.890819	up	0.0134921	0.0165667	hypothetical protein FIM1_946
Kmarxianus_FIM1_947	21.623	19.548	23.327	31.835	36.262	34.487	0.669454	up	1.20776e-29	3.15333e-29	nucleoporin NUP192
Kmarxianus_FIM1_948	50.458	51.109	48.701	71.878	76.126	68.859	0.529237	up	8.80621e-06	1.27826e-05	nucleoporin NSP1
Kmarxianus_FIM1_949	31.848	34.534	35.101	43.934	45.486	47.478	0.431852	up	0.875767	0.887483	MAP--like proteinous protein 1
Kmarxianus_FIM1_950	68.347	93.205	86.664	34.37	44.382	36.582	-1.10576	down	0	0	protein GYP6
Kmarxianus_FIM1_951	3712.25	3138.49	2706.82	3310.38	2351.39	2236.06	-0.275185	down	0	0	phosphoglycerate mutase 1
Kmarxianus_FIM1_952	37.244	42.584	55.548	40.362	40.407	44.841	-0.108018	down	2.05279e-40	6.31915e-40	Transporter protein ADY2
Kmarxianus_FIM1_953	1232.06	1202.45	1182.62	1568.04	1635.23	1776.03	0.461095	up	0.00100918	0.00133139	reduced viability upon starvation protein 161
Kmarxianus_FIM1_954	29.764	33.324	31.312	32.044	35.613	35.55	0.128678	up	3.13423e-45	1.0297e-44	sterol-sensing super family
Kmarxianus_FIM1_955	101.097	129.109	97.783	106.427	91.055	95.572	-0.162479	down	1.16837e-238	1.07519e-237	serine/threonine-protein kinase HAL4/SAT4
Kmarxianus_FIM1_956	2.147	0.889	1.921	1.177	2.443	1.372	0.0101446	up	0.0262405	0.0314296	transposon Ty2-F/Ty2-GR2 Gag polyprotein
Kmarxianus_FIM1_957	363.337	455.235	463.935	399.218	544.979	613.903	0.280821	up	3.89342e-55	1.42115e-54	citrate synthase
Kmarxianus_FIM1_958	342.938	319.372	386.529	544.683	520.937	589.974	0.658554	up	2.61915e-62	1.04426e-61	flavoprotein-like protein YCP4
Kmarxianus_FIM1_959	45.597	43.904	39.736	50.351	33.509	34.568	-0.126006	down	3.31371e-91	1.6449e-90	jmjC super family
Kmarxianus_FIM1_960	50.127	43.95	47.726	80.434	79.65	89.504	0.815647	up	4.53558e-20	9.91945e-20	ribosomal_L32p super family
Kmarxianus_FIM1_961	37.788	33.227	44.37	51.323	73.028	75.116	0.789679	up	3.82101e-27	9.50614e-27	cell division control protein 10
Kmarxianus_FIM1_962	36.916	33.638	40.343	50.715	56.354	48.611	0.489352	up	0.0177833	0.0216271	dynamin-related protein DNM1
Kmarxianus_FIM1_963	29.898	29.112	32.107	41.589	48.113	48.957	0.605733	up	6.99372e-07	1.06578e-06	histone acetyltransferase RTT109
Kmarxianus_FIM1_964	71.528	65.062	73.85	104.787	121.801	111.549	0.684191	up	5.62576e-17	1.15136e-16	_
Kmarxianus_FIM1_965	11.495	10.141	12.5	17.374	20.607	19.602	0.754297	up	5.35431e-19	1.14748e-18	protein SFI1
Kmarxianus_FIM1_966	12.662	9.785	14.241	18.472	27.168	25.885	0.963082	up	3.3976e-27	8.47294e-27	dolichyl-diphosphooligosaccharide-protein glycosyltransferase subunit 1
Kmarxianus_FIM1_967	13.124	14.562	15.268	16.386	18.729	17.289	0.286866	up	0.00103749	0.00136736	origin recognition complex subunit 3
Kmarxianus_FIM1_968	840.32	732.209	821.339	957.221	802.873	856.617	0.128411	up	3.42276e-109	1.91345e-108	cytochrome c oxidase assembly protein COX16
Kmarxianus_FIM1_969	30.434	34.629	41.112	33.681	36.193	34.938	-0.0186397	down	9.51634e-112	5.37751e-111	regulatory protein ADR1
Kmarxianus_FIM1_970	11.754	10.947	12.854	15.589	17.011	15.308	0.430183	up	0.960756	0.965003	rad9_Rad53_bind super family
Kmarxianus_FIM1_971	21.195	18.902	22.198	22.126	28.979	28.061	0.34575	up	0.162496	0.180831	protein ADY4
Kmarxianus_FIM1_972	44.884	33.396	43.402	66.002	75.718	74.637	0.830282	up	3.35153e-35	9.59914e-35	CDC Septin
Kmarxianus_FIM1_973	40.933	37.678	40.33	55.242	50.552	45.653	0.348559	up	0.00606527	0.00761181	protein BUR2
Kmarxianus_FIM1_974	43.109	39.594	42.878	65.166	67.227	55.863	0.584066	up	2.73735e-07	4.25458e-07	protein MFB1
Kmarxianus_FIM1_975	30.398	35.672	27.95	48.264	46.39	46.614	0.58738	up	1.65323e-07	2.59502e-07	glucosidase 2 subunit beta
Kmarxianus_FIM1_976	60.292	78.124	54.3	103.851	65.528	59.932	0.250826	up	1.91562e-15	3.78417e-15	SVF1-like protein YDR222W
Kmarxianus_FIM1_977	56.398	67.356	45.314	57.973	47.37	44.651	-0.172696	down	2.3598e-251	2.25497e-250	protein IFH1
Kmarxianus_FIM1_978	42.273	48.656	35.898	47.141	37.612	40.922	-0.0131639	down	1.03998e-84	4.98715e-84	U3 small nucleolar RNA-associated protein 13
Kmarxianus_FIM1_979	83.186	103.864	81.347	115.504	86.037	88.834	0.113547	up	4.36417e-24	1.02708e-23	ribosome assembly protein 3
Kmarxianus_FIM1_980	58.906	72.907	84.419	102.823	126.858	129.704	0.732942	up	4.91785e-30	1.29499e-29	protein CCC1
Kmarxianus_FIM1_981	108.457	117.778	119.008	82.258	94.678	112.497	-0.25438	down	3.34452e-209	2.83336e-208	glutathione S-transferase omega-like 2
Kmarxianus_FIM1_982	364.305	373.778	431.52	490.425	509.264	622.911	0.472287	up	0.0186986	0.0226875	Golgi apparatus membrane protein TVP15
Kmarxianus_FIM1_983	415.13	474.802	516.866	673.748	825.944	808.536	0.714369	up	1.03103e-137	6.71135e-137	protein BMH2
Kmarxianus_FIM1_984	15.497	14.925	18.557	23.853	27.35	34.654	0.809734	up	2.58884e-08	4.1675e-08	KLTH0F03982p
Kmarxianus_FIM1_985	15.497	14.925	18.557	23.853	27.35	34.654	0.809734	up	2.58884e-08	4.1675e-08	KLTH0F03982p
Kmarxianus_FIM1_986	15.497	14.925	18.557	23.853	27.35	34.654	0.809734	up	2.58884e-08	4.1675e-08	KLTH0F03982p
Kmarxianus_FIM1_987	37.624	33.339	40.136	72.675	83.18	91.599	1.15529	up	2.13848e-91	1.06253e-90	hypothetical protein FIM1_988
Kmarxianus_FIM1_988	37.624	33.339	40.136	72.675	83.18	91.599	1.15529	up	2.13848e-91	1.06253e-90	hypothetical protein FIM1_988
Kmarxianus_FIM1_989	25.212	22.507	28.643	26.986	32.243	24.888	0.139537	up	2.19756e-06	3.2679e-06	transposon Ty2-LR1 Gag-Pol polyprotein
Kmarxianus_FIM1_990	28.26	20.648	30.823	46.939	53.845	49.734	0.916698	up	2.42613e-15	4.78543e-15	transposon Ty2-LR1 Gag-Pol polyprotein
Kmarxianus_FIM1_991	12.692	18.082	14.486	20.169	21.005	23.577	0.516637	up	0.00298483	0.00382114	SNF2 family N-terminal domain
Kmarxianus_FIM1_992	31.705	40.055	32.693	38.551	43.627	44.557	0.278954	up	2.9264e-07	4.53626e-07	serine/threonine-protein kinase srk1
Kmarxianus_FIM1_993	7.438	7.494	7.87	11.243	13.053	13.202	0.717579	up	1.71683e-08	2.78174e-08	ribosome-releasing factor 2
Kmarxianus_FIM1_994	20.619	21.078	17.102	27.793	28.218	28.87	0.529627	up	0.0975964	0.111335	translation initiation factor eIF-2B subunit alpha
Kmarxianus_FIM1_995	38.842	37.954	31.185	40.205	34.878	37.709	0.0628856	up	4.65093e-17	9.52228e-17	DNA-directed RNA polymerase III subunit rpc5
Kmarxianus_FIM1_996	23.474	25.077	20.326	19.076	15.109	15.938	-0.458526	down	1.49041e-138	9.75016e-138	ATP-dependent RNA helicase DBP7
Kmarxianus_FIM1_997	30.69	29.485	39.571	30.161	28.963	25.614	-0.235242	down	9.56769e-94	4.84596e-93	glucose starvation modulator protein 1
Kmarxianus_FIM1_998	21.014	21.094	23.225	40.422	38.87	41.903	0.891416	up	1.29567e-35	3.73756e-35	YKR023W
Kmarxianus_FIM1_999	70.816	79.841	70.58	101.394	103.47	122.952	0.567287	up	0.00124072	0.00162824	mitochondrial import inner membrane translocase subunit TIM16
Kmarxianus_FIM1_1000	112.563	144.783	123.839	135.845	135.021	124.877	0.0540721	up	6.97036e-134	4.44861e-133	hap4 transcription factor
Kmarxianus_FIM1_1001	6.282	7.062	6.543	7.943	11.529	11.377	0.633321	up	0.00945427	0.0116937	centromere DNA-binding protein complex CBF3 subunit C
Kmarxianus_FIM1_1002	5.903	5.229	6.534	10.234	8.927	10.679	0.756172	up	3.85179e-05	5.45618e-05	DNA replication regulator SLD2
Kmarxianus_FIM1_1003	42.737	43.923	37.863	43.714	41.531	39.776	0.00575807	up	3.82716e-48	1.30153e-47	U3 small nucleolar RNA-associated protein 15
Kmarxianus_FIM1_1004	27.981	29.885	26.716	44.383	46.269	58.061	0.814086	up	3.03469e-38	9.05901e-38	actin-interacting protein 1
Kmarxianus_FIM1_1005	18.347	22.369	19.327	33.161	33.455	33.901	0.743343	up	5.49857e-13	1.02683e-12	chromatin structure-remodeling complex subunit RSC7
Kmarxianus_FIM1_1006	65.373	67.798	66.954	94.711	96.917	99.744	0.541954	up	7.88595e-10	1.33744e-09	mitochondrial respiratory chain complexes assembly protein RCA1
Kmarxianus_FIM1_1007	29.726	27.968	32.783	41.655	44.342	41.461	0.494385	up	0.0505499	0.059283	vacuolar basic amino acid transporter 1
Kmarxianus_FIM1_1008	5.682	7.08	7.368	9.845	11.067	11.886	0.704178	up	0.00479798	0.00606946	putative ADP-ribose 1-phosphate phosphatase YML087W
Kmarxianus_FIM1_1009	15.638	14.913	13.795	24.754	23.742	25.27	0.734113	up	2.9366e-09	4.88997e-09	aspartate aminotransferase
Kmarxianus_FIM1_1010	44.455	56.028	48.343	75.02	74.89	74.737	0.594023	up	6.81735e-18	1.42309e-17	YMR086W
Kmarxianus_FIM1_1011	111.703	140.103	118.67	143.073	147.992	147.461	0.24328	up	1.09414e-41	3.43901e-41	glucosamine-fructose-6-phosphate aminotransferase [isomerizing]
Kmarxianus_FIM1_1012	47.936	63.863	56.646	80.555	98.815	105.58	0.758421	up	5.88379e-47	1.97019e-46	vacuolar aminopeptidase 1
Kmarxianus_FIM1_1013	8.912	8.638	9.289	18.08	21.508	19.058	1.12761	up	2.32041e-94	1.1787e-93	putative serine/threonine-protein kinase HSL1
Kmarxianus_FIM1_1014	210.397	304.77	269.862	367.078	641.293	582.075	1.01861	up	0	0	alcohol dehydrogenase 4
Kmarxianus_FIM1_1015	86.499	87.902	74.785	125.995	114.844	110.26	0.49465	up	0.0770102	0.0888788	U3 small nucleolar RNA-associated protein 11
Kmarxianus_FIM1_1016	19.809	20.69	22.805	23.467	24.037	27.716	0.248809	up	0.000665739	0.000886803	protein MTC2
Kmarxianus_FIM1_1017	78.536	75.39	86.12	144.562	148.224	164.331	0.929244	up	7.26857e-92	3.63567e-91	putative mitochondrial carrier protein YHM1/SHM1
Kmarxianus_FIM1_1018	15.737	14.044	16.032	19.843	18.128	21.361	0.373032	up	0.138603	0.155562	protein PCF11
Kmarxianus_FIM1_1019	11.816	10.723	12.272	16.782	17.727	15.308	0.517057	up	0.0185048	0.0224732	protein SIR4
Kmarxianus_FIM1_1020	1.661	2.017	1.193	3.029	5.097	3.897	1.30298	up	4.0166e-19	8.63263e-19	hypothetical protein FIM1_1020
Kmarxianus_FIM1_1021	23.959	27.848	26.052	23.263	21.123	21.441	-0.242174	down	2.45398e-42	7.77392e-42	KLTH0E10362p
Kmarxianus_FIM1_1022	253.932	228.913	241.175	370.124	415.41	469.758	0.793919	up	6.01609e-105	3.27564e-104	adenylate kinase 1
Kmarxianus_FIM1_1023	5.117	5.468	3.66	4.383	5.33	4.661	0.0130032	up	0.00935097	0.0115756	hypothetical protein FIM1_1023
Kmarxianus_FIM1_1024	61.199	79.309	77.961	78.589	82.119	78.83	0.132824	up	1.92256e-56	7.09692e-56	protein MSC3
Kmarxianus_FIM1_1025	1201.27	986.33	1260.68	1434.7	1144.31	1199.65	0.131997	up	2.95132e-166	2.19439e-165	histone H2A
Kmarxianus_FIM1_1026	1071.6	1037.28	1101.05	1342.82	1189.57	1426.55	0.302574	up	6.34308e-34	1.7835e-33	histone H2B.1
Kmarxianus_FIM1_1027	13.595	16.389	12.346	19.87	19.737	20.173	0.497953	up	0.0883488	0.101316	sporulation-specific protein 71
Kmarxianus_FIM1_1028	11.409	10.664	10.732	18.664	18.466	18.164	0.753154	up	2.14975e-13	4.05951e-13	protein STE5
Kmarxianus_FIM1_1029	189.673	244.013	174.216	207.063	178.336	189.865	-0.0796142	down	6.55244e-255	6.30748e-254	pyruvate dehydrogenase E1 component subunit alpha
Kmarxianus_FIM1_1030	31.353	35.322	27.213	26.973	23.983	26.497	-0.27761	down	1.36642e-98	7.17095e-98	probable metalloprotease ARX1
Kmarxianus_FIM1_1031	12.439	16.722	14.327	12.255	16.99	15.558	0.0429751	up	1.32099e-09	2.22664e-09	meiotic recombination protein DMC1
Kmarxianus_FIM1_1032	17.927	19.487	21.051	19.042	25.818	21.819	0.18965	up	1.16033e-07	1.82847e-07	membrane protein TMS1
Kmarxianus_FIM1_1033	6.323	4.961	6.664	9.799	12.324	11.621	0.910695	up	7.37229e-07	1.12151e-06	actin superfamily
Kmarxianus_FIM1_1034	13.901	15.199	13.282	18.675	20.84	23.307	0.567785	up	0.0350516	0.0416397	hypothetical protein KLMA_20177
Kmarxianus_FIM1_1035	20.586	18.093	16.771	27.501	35.833	36.429	0.847283	up	0.00014939	0.000205273	protein SLO1
Kmarxianus_FIM1_1036	2.161	2.412	3.603	4.01	5.619	4.444	0.783241	up	1.89632e-06	2.82799e-06	DNA repair and recombination protein RDH54
Kmarxianus_FIM1_1037	9.973	8.897	11.346	12.609	15.09	16.621	0.5526	up	0.0144084	0.0176542	zinc finger protein YDR049W
Kmarxianus_FIM1_1038	40.19	39.902	47.484	69.136	85.086	102.874	1.01093	up	4.14442e-86	2.00211e-85	uroporphyrinogen decarboxylase
Kmarxianus_FIM1_1039	32.371	31.64	35.537	34.409	38.506	34.408	0.108492	up	6.47794e-39	1.95611e-38	putative zinc metalloprotease YBR074W
Kmarxianus_FIM1_1040	75.34	119.065	74.587	72.313	78.029	75.775	-0.250491	down	0	0	hypothetical protein FIM1_1040
Kmarxianus_FIM1_1041	9.787	10.266	12.122	12.21	12.809	12.844	0.234828	up	1.78903e-06	2.67179e-06	endo-1-3-beta-glucanase
Kmarxianus_FIM1_1042	52.825	38.732	45.913	22.437	23.605	21.642	-1.0222	down	1.18975e-150	8.28071e-150	hypothetical protein FIM1_1042
Kmarxianus_FIM1_1043	20.623	23.434	22.927	19.905	21.606	24.078	-0.0303613	down	2.22827e-23	5.17882e-23	protein CMR3
Kmarxianus_FIM1_1044	13.287	14.297	15.364	21.65	25.112	22.564	0.690767	up	2.17018e-10	3.74498e-10	protein DBF4
Kmarxianus_FIM1_1045	13.206	15.818	15.191	26	26.629	30.251	0.906442	up	2.47421e-08	3.98665e-08	protein SLM4
Kmarxianus_FIM1_1046	14.419	14.286	13.636	18.453	20.584	22.545	0.540421	up	0.0186701	0.0226582	reduced growth phenotype protein 1
Kmarxianus_FIM1_1047	31.825	31.937	42.483	48.601	54.494	48.701	0.514727	up	0.00213273	0.0027573	late secretory pathway protein avl9
Kmarxianus_FIM1_1048	9.243	8.353	9.915	15.102	16.791	17.208	0.835675	up	5.16114e-18	1.08125e-17	THO complex subunit HPR1
Kmarxianus_FIM1_1049	46.652	41.287	38.581	43.451	36.796	34.178	-0.14496	down	4.22908e-72	1.84519e-71	ribosome biogenesis protein NOP53
Kmarxianus_FIM1_1050	7.564	11.324	10.724	7.509	9.603	9.993	-0.127609	down	2.02398e-29	5.26075e-29	peroxisomal long-chain fatty acid import protein 2
Kmarxianus_FIM1_1051	14.582	15.853	18.194	20.988	29.274	34.22	0.796789	up	5.32029e-11	9.33506e-11	UPF0613 protein PB24D3.06c
Kmarxianus_FIM1_1052	57.778	48.455	66.324	77.523	92.789	99.649	0.645669	up	4.65089e-10	7.93674e-10	acetyltransferases
Kmarxianus_FIM1_1053	8.762	11.173	13.93	13.486	19.798	16.904	0.567506	up	0.0769275	0.088803	mitochondrial holo-[acyl-carrier-protein] synthase
Kmarxianus_FIM1_1054	17.657	16.993	18.221	27.86	31.367	32.155	0.789399	up	2.5832e-13	4.86747e-13	adoMet MTases super family
Kmarxianus_FIM1_1055	7.186	6.835	7.932	11.541	11.735	9.499	0.578113	up	0.121889	0.137487	autophagy protein 5
Kmarxianus_FIM1_1056	13.726	16.2	13.713	22.022	24.655	20.502	0.622358	up	7.31371e-05	0.000102287	SGT1 super family
Kmarxianus_FIM1_1057	18.439	15.83	19.337	26.858	26.436	25.914	0.563226	up	9.80783e-05	0.000136127	putative serine/threonine-protein kinase YPL150W
Kmarxianus_FIM1_1058	10.257	11.442	12.962	14.245	17.552	18.222	0.529125	up	0.0592808	0.069119	folylpolyglutamate synthase
Kmarxianus_FIM1_1059	13.067	12.303	12.086	15.819	14.684	14.44	0.26288	up	0.0040087	0.00509941	sporulation-specific protein 2
Kmarxianus_FIM1_1060	42.213	35.498	34.784	36.996	42.255	37.259	0.0505916	up	2.1855e-45	7.19824e-45	multisubstrate pseudouridine synthase 7
Kmarxianus_FIM1_1061	18.884	17.311	15.627	21.223	20.666	17.612	0.199338	up	1.0218e-06	1.54228e-06	pre-mRNA-splicing factor PRP46
Kmarxianus_FIM1_1062	24.969	22.918	28.295	29.287	36.966	30.58	0.346037	up	0.0397839	0.0470157	histone acetyltransferase ESA1
Kmarxianus_FIM1_1063	44.263	38.006	44.879	55.321	73.703	76.543	0.693087	up	8.7944e-17	1.78865e-16	serine/threonine-protein phosphatase 2A activator 2
Kmarxianus_FIM1_1064	22.523	21.625	23.135	29.27	32.643	30.496	0.457774	up	0.587678	0.611424	diacylglycerol O-acyltransferase 1
Kmarxianus_FIM1_1065	6.505	6.294	5.074	8.431	9.831	9.263	0.622876	up	0.00159637	0.0020793	serine/threonine-protein kinase RAD53
Kmarxianus_FIM1_1066	5.048	5.505	6.733	9.688	11.809	11.545	0.934578	up	4.47569e-08	7.14552e-08	DNA replication complex GINS protein SLD5
Kmarxianus_FIM1_1067	5.06	4.661	4.171	4.754	7.237	5.898	0.364749	up	0.418347	0.444632	WD repeat-containing protein PAC11
Kmarxianus_FIM1_1068	89.427	97.184	72.311	44.065	30.943	27.783	-1.33278	down	0	0	hypothetical protein FIM1_1068
Kmarxianus_FIM1_1069	25.969	19.988	25.815	17.586	23.616	18.802	-0.258351	down	8.65457e-44	2.79243e-43	NAD-dependent deacetylase HST2
Kmarxianus_FIM1_1070	32.405	32.74	40.007	39.765	47.111	42.42	0.298194	up	6.22979e-08	9.89459e-08	mutS protein -like protein 4
Kmarxianus_FIM1_1071	26.46	25.717	31.544	41.563	49.128	42.589	0.67078	up	2.85107e-14	5.50519e-14	ULP1
Kmarxianus_FIM1_1072	52.592	58.892	43.938	52.833	42.58	41.434	-0.183623	down	6.1468e-176	4.74584e-175	myb-like DNA-binding protein BAS1
Kmarxianus_FIM1_1073	143.967	142.862	152.378	234.703	226.851	272.742	0.741457	up	1.85616e-15	3.66812e-15	DUF1748 super family
Kmarxianus_FIM1_1074	69.607	66.311	75.439	146.494	191.837	181.304	1.2978	up	8.40988e-171	6.39861e-170	cytochrome oxidase assembly protein 1
Kmarxianus_FIM1_1075	143	161.037	139.007	164.339	147.573	149.389	0.058258	up	7.7588e-90	3.80087e-89	suppressor of lethality of KEX2 GAS1 double null mutant protein 1
Kmarxianus_FIM1_1076	1.746	2.119	1.874	3.476	4.444	4.271	1.08655	up	7.50044e-19	1.60347e-18	BNI1-related protein 1
Kmarxianus_FIM1_1077	10.514	11.547	11.521	13.293	16.442	16.292	0.454757	up	0.714637	0.73272	3-ketoacyl-CoA thiolase
Kmarxianus_FIM1_1078	9.822	12.914	8.984	12.754	20.938	17.668	0.6952	up	0.00231772	0.00299129	hypothetical protein FIM1_1078
Kmarxianus_FIM1_1079	4.473	4.384	5.276	7.1	8.869	8.159	0.771514	up	8.00174e-06	1.1644e-05	thiamine transporter
Kmarxianus_FIM1_1080	10.677	11.711	8.601	10.829	8.637	9.2	-0.112404	down	4.18866e-25	9.99275e-25	GAL4
Kmarxianus_FIM1_1081	7.696	9.717	9.934	22.042	20.117	24.167	1.2781	up	1.14621e-52	4.08958e-52	D-serine dehydratase
Kmarxianus_FIM1_1082	8.531	8.781	9.056	20.597	20.898	22.748	1.28465	up	3.23072e-62	1.28712e-61	APC/C activator protein CDC20
Kmarxianus_FIM1_1083	25.772	24.109	25.219	37.139	49.841	52.95	0.897794	up	5.652e-29	1.45317e-28	nuclear protein SNF4
Kmarxianus_FIM1_1084	17.632	21.05	19.428	22.737	26.959	25.715	0.375971	up	0.0985032	0.112296	putative oligopeptide transporter YGL114W
Kmarxianus_FIM1_1085	34.52	27.34	39.894	48.084	52.203	50.828	0.570547	up	0.000282811	0.000384061	SWR1-complex protein 5
Kmarxianus_FIM1_1086	7.429	6.112	8.817	16.537	15.991	13.446	1.03993	up	1.87411e-19	4.06135e-19	PAB1-binding protein 2
Kmarxianus_FIM1_1087	9.517	9.113	10.225	19.136	22.704	20.802	1.11823	up	1.65809e-48	5.6609e-48	DNA replication regulator SLD3
Kmarxianus_FIM1_1088	19.974	19.993	23.901	26.6	31.289	31.084	0.478255	up	0.206435	0.227549	transcription initiation factor TFIID subunit 6
Kmarxianus_FIM1_1089	6.364	6.588	9.284	3.621	10.275	13.158	0.28291	up	0.481838	0.507928	DASH complex subunit DAD3
Kmarxianus_FIM1_1090	56.921	56.435	58.514	111.345	128.088	131.117	1.10834	up	8.29617e-161	6.02279e-160	actin-related protein 2/3 complex subunit 1
Kmarxianus_FIM1_1091	39.71	34.159	34.382	42.187	38.266	41.216	0.168577	up	2.04484e-15	4.03793e-15	protein NSA1
Kmarxianus_FIM1_1092	14.068	14.519	15.507	18.875	21.832	20.639	0.476359	up	0.299424	0.324303	CUE3
Kmarxianus_FIM1_1093	16.892	17.935	16.751	23.098	26.864	24.882	0.537105	up	0.000593693	0.000793057	transmembrane amino acid transporter protein
Kmarxianus_FIM1_1094	44.92	39.159	38.144	54.574	53.248	55.171	0.415285	up	0.416008	0.442325	mRNA cap guanine-N7 methyltransferase
Kmarxianus_FIM1_1095	18.599	15.441	20.084	28.087	30.086	29.404	0.694253	up	6.94252e-16	1.38983e-15	pre-mRNA-processing ATP-dependent RNA helicase PRP5
Kmarxianus_FIM1_1096	176.336	153.365	179.066	348.895	321.641	386.862	1.05544	up	2.01028e-110	1.12986e-109	YGL108C
Kmarxianus_FIM1_1097	719.405	764.882	541.724	791.351	625.365	594.853	-0.0103208	down	0	0	protein RMD9
Kmarxianus_FIM1_1098	91.613	81.638	109.066	280.702	375.554	367.508	1.85848	up	0	0	myosin light chain 1
Kmarxianus_FIM1_1099	31.421	38.363	31.746	48.726	52.478	52.369	0.597004	up	2.52246e-07	3.92524e-07	putative transcriptional regulatory protein YBR239C
Kmarxianus_FIM1_1100	89.789	81.948	83.254	147.714	159.351	165.667	0.890568	up	3.20057e-101	1.71583e-100	GU4 nucleic-binding protein 1
Kmarxianus_FIM1_1101	33.897	43.431	36.282	124.115	127.809	135.867	1.77116	up	0	0	protein THI2
Kmarxianus_FIM1_1102	90.683	92.774	106.236	123.338	143.764	169.23	0.590896	up	1.28065e-06	1.92576e-06	thioredoxin-3
Kmarxianus_FIM1_1103	11.32	10.115	11.516	17.737	24.099	28.783	1.09966	up	3.0197e-23	6.99644e-23	hypothetical protein KMAR_20236
Kmarxianus_FIM1_1104	8.029	9.77	9.863	14.07	15.075	17.829	0.763893	up	6.50468e-07	9.9349e-07	para-hydroxybenzoate-polyprenyltransferase
Kmarxianus_FIM1_1105	32.065	29.14	31.838	40.403	55.051	47.902	0.623616	up	2.66918e-05	3.80366e-05	Mevalonate pyrophosphate decarboxylase
Kmarxianus_FIM1_1106	45.328	46.88	47.256	56.492	64.287	62.638	0.395227	up	0.0941161	0.107576	general transcriptional corepressor TUP1
Kmarxianus_FIM1_1107	31.188	31.974	32.042	60.752	75.578	77.351	1.16634	up	2.7098e-52	9.62236e-52	monopolin complex subunit CSM1
Kmarxianus_FIM1_1108	142.182	117.527	94.47	137.265	115.663	104.47	0.0130528	up	4.81205e-41	1.49629e-40	UPF0743 protein YCR087C-A
Kmarxianus_FIM1_1109	52.441	60.829	58.553	101.265	112.095	119.433	0.95369	up	6.5835e-149	4.54583e-148	actin-binding protein
Kmarxianus_FIM1_1110	39.266	33.042	39.559	74.826	81.44	87.601	1.12429	up	2.4953e-56	9.18518e-56	UPF0587 protein YCR090C
Kmarxianus_FIM1_1111	10.883	12.847	13.414	17.934	22.9	19.361	0.69647	up	7.12648e-07	1.08538e-06	uncharacterized transporter C22E12.01
Kmarxianus_FIM1_1112	251.498	236.101	252.575	228.499	211.705	205.674	-0.196602	down	0	0	transcription factor STP1
Kmarxianus_FIM1_1113	8.391	9.445	8.318	9.172	10.423	12.107	0.277513	up	0.000370267	0.000499842	DNA replication licensing factor MCM6
Kmarxianus_FIM1_1114	86.484	106.003	99.322	150.756	168.815	187.515	0.7972	up	3.64703e-171	2.77886e-170	glycogen phosphorylase
Kmarxianus_FIM1_1115	129.267	149.879	177.188	99.932	156.38	180.161	-0.0641973	down	1.61807e-209	1.37299e-208	putative sialic acid transporter
[truncated: 4,094 more rows]
